# Supplementary material for: A new cynodont from the Upper Triassic Los Colorados Formation (Argentina, South America) reveals a novel paleobiogeographic context for mammalian ancestors
Source: Sci Rep. 2022 Apr 25;12:6451. doi: 10.1038/s41598-022-10486-4 (PMC9038739; doi:10.1038/s41598-022-10486-4)
Supplement: Supplementary file 2 — Supplementary Information 2. [file 41598_2022_10486_MOESM2_ESM.nex]

#NEXUS
[written Mon Apr 11 18:24:59 ART 2022 by Mesquite  version 3.6 (build 917) at DESKTOP-1CQCDD1/10.0.1.188]

BEGIN TAXA;
	TITLE Taxa;
	DIMENSIONS NTAX=73;
	TAXLABELS
		Charassognathus_gracilis_ Procynosuchus_delaharpeae Galesaurus_planiceps Thrinaxodon_liorhinus Platycraniellus_elegans Cynognathus_crateronotus Diademodon_tetragonus Trirachodon_spp. Langbergia_modisei Sinognathus_gracilis Beishanodon_youngi Scalenodon_spp. Luangwa_spp. Nanogomphodon_wildi_ Mandagomphodon_hirschsoni Mandagomphodon_attridgei Gomphodontosuchus_brasiliensis Scalenodontoides_macrodontes Pascualgnathus_polanskii_ Andescynodon_mendozensis_ Santacruzodon_hopsoni_ Protuberum_cabralense Aleodon_brachyramphus Aleodon_cromptoni Probainognathus_jenseni Therioherpeton_cargnini Boreogomphodon_jeffersoni_ Arctotraversodon_plemmyridon Lumkuia_fuzzi Traversodon_stahleckeri Brasilodon_tetragonus Chaliminia_musteloides Riograndia_guaibensis Massetognathus_spp. Dadadon_isaloi Menadon_besairiei Exaeretodon_spp. Ecteninion_lunensis Trucidocynodon_riograndensis Chiniquodon_spp. Adelobasileus_cromptoni Oligokyphus_spp. Kayentatherium_wellesi Tritylodon_longaevus Bienotherium_spp. Elliotherium_kersteni Pachygenelus_monus Diarthrognathus_broomi Sinoconodon_rigneyi Morganucodon_spp. Dvinia_prima Cynosaurus_suppostus Progalesaurus_lootbergensis Nanictosaurus_kitchingi Cricodon_metabolus Tessellatia_bonapartei Bonacynodon_schultzi Protheriodon_estudianti Prozostrodon_brasiliensis Alemoatherium_huebneri Botucaraitherium_belarminoi Santacruzgnathus_abdalai Candelariodon_barberenai Charruodon_tetracuspidatus Microconodon_tenuirostris Pseudotherium_argentinus Diegocanis_elegans Irajatherium_hernandezi Tritheledon_riconoi Vetusodon_elikhulu Abdalodon_diastematicus Abdalodon_muchingaensis Etjoia_dentitransitus 
	;

END;


BEGIN CHARACTERS;
	TITLE  Character_Matrix;
	DIMENSIONS  NCHAR=151;
	FORMAT DATATYPE = STANDARD RESPECTCASE GAP = - MISSING = ? SYMBOLS = "  0 1 2 3 4 5";
	CHARSTATELABELS 
		1 Internarial_bar /  present absent,
		2 Extranasal_process_of_the_premaxilla /  small large_but_not_contacting_nasal contacting_nasal,
		3 Septomaxilla_facial_process /  long short,
		4 Prefrontal /  present absent,
		5 Prefrontal_postorbital_contact /  absent present,
		6 Postorbital /  present_and_forms_postorbital_bar present_but_does_not_form_postorbital_bar absent,
		7 Parietal_pineal_foramen /  present absent,
		8 Parietal_region /  at_same_level_as_remaining_skull_profile high,
		9 Posterior_extension_of_parietal /  anterior_to_or_reaching_the_origin_of_the_occipital_crests posterior_to_the_origin_of_the_occipital_crests,
		10 Snout_in_relation_to_temporal_region /  longer subequal shorter,
		11 Frontal_epipterygoid_contact /  absent present,
		12 Epipterygoid_ascending_process /  rodlike moderately_expanded greatly_expanded,
		13 Prootic_canal /  absent present,
		14 Trigeminal_exit /  between_prootic_incisure_and_epipterygoid via_foramen_between_epipterygoid_and_prootic via_two_foramina,
		15 Prootic_and_opisthotic /  separated fused_to_form_petrosal,
		16 Internal_auditory_meatus /  open walled,
		17 Zygomatic_arch_dorsoventral_height /  slender moderately_deep very_deep,
		18 Anteroventral_corner_of_zygomatic_arch /  lies_at_same_level_as or_lies_significantly_higher_than_postcanine_line,
		19 Maximum_dorsal_extent_of_zygomatic_arch /  below_middle_of_orbit above_middle_of_orbit_but_below_upper_border above_upper_border_of_orbit,
		20 Infraorbital_process /  absent suborbital_angulation_between_maxilla_and_jugal descendant_process_of_jugal,
		21 Inferior_margin_of_jugal_in_the_zygoma /  poorly_developed_longitudinally_not_reaching_posterior_border_of_zygoma well_developed_longitudinally_and_low well_developed_and_high,
		22 Posterior_extension_of_squamosal_dorsal_to_squamosal_sulcus /  absent incipient well_developed,
		23 Latero_posterior_exposure_of_squamosal_on_zygoma /  without_or_with_incipient_depression with_deep_squamosal_sulcus,
		24 Descending_flange_of_squamosal_lateral_to_quadratojugal /  absent present_not_contacting_surangular present_contacting_surangular,
		25 Temporal_fossa /  widest_in_the_middle same_width_throughout widest_posteriorly,
		26 V_shape_notch_separating_lambdoidal_crest_from_zygoma /  absent incipient deep,
		27 Interparietal_postparietal_in_adult /  separate_bone absent_or_fused_with_other_bones,
		28 Lateral_expansion_of_braincase_in_parietal_region /  absent moderate well_developed,
		29 Quadrate_notch_in_squamosal /  absent present,
		30 'Quadrate, dorsal plate' /  'dorsally projected, contact squamosal' 'latero-dorsally projected, contactng paroccipital process' absent,
		31 'Quadrate, trochlear condyle' /  lateral_condyle_larger_ medial_condyle_at_least_as_large_as_lateral_condyle,
		32 'Quadrate, shape of trochlea' /  cylindrical trough_shaped,
		33 Lateral_notch_and_neck_of_quadrate_separating_lateral_margin_of_contact_facet_from_trochlea /  lateral_notch_absent_or_poorly_developed lateral_notch_developed_separating_lateral_margin_of_contact_facet_from_lateral_end_of_trochlea lateral_notch_broader_separation_of_lateral_margin_of_contact_facet_from_trochlea_wider_lateral_margin_shifted_medially neck_developed_displacing_contact_facet_away_from_trochlea,
		34 Articulation_of_quadrate_with_stapes /  via_broad_recess_on_medial_margin_and_medial_end_of_trochlea stapedial_contact_restricted_to_medial_end_of_trochlea via_projection_from_medial_margin_of_dorsal_plate via_medial_vertical_ridge_on_neck_of_quadrate via_projection_from_neck_of_quadrate,
		35 Squamosal_articulation_for_lower_jaw /  absent narrow_and_medially_directed wide_glenoid_cavity_ventrally_directed,
		36 Hyoid_muscle_fossa_in_paroccipital_process /  absent present_and_incipient present_and_well_developed,
		37 Paroccipital_process /  undifferentiated differentiated_into_mastoid_and_quadrate_processes differentiated_into_anterior_and_posterior_processes,
		38 Paroccipital_process_in_base_of_posttemporal_fossa /  present absent,
		39 Postemporal_fossa_in_relation_to_foramen_magnum /  of_same_size_or_slightly_smaller notably_smaller,
		40 Tabular /  present absent,
		41 Incisive_foramen /  absent not_closed posteriorly_closed_by_maxilla completely_enclosed_by_premaxilla,
		42 Paracanine_fossa_in_relation_to_the_upper_canine /  anterior anteromedial medial posteromedial paracanine_fossa_absent,
		43 Vomer_internarial_shape /  broad_plate with_a_narrow_keel_,
		44 Vomer_exposure_in_incisive_foramen_at_anterior_ends_of_maxillae_on_palate /  present absent,
		45 Osseous_secondary_palate /  complete_with_contribution_of_palatine maxillo_palatine_extensions_do_not_contact_medially absent complete_without_contribution_of_palatine,
		46 Osseous_palate_extension /  45_per_cent_of_skull_length_or_less more_than_45_per_cent_of_skull_length,
		47 Length_secondary_palate_relative_to_anterior_border_of_orbit /  shorter about_equal longer,
		48 Osseous_palate_posterior_extent_in_relation_to_upper_tooth_row /  anterior at_same_level_or_posterior,
		49 Palatine /  does_not_meet_frontal meets_frontal_but_neither_element_contributes_significantly_to_medial_orbit_wall meets_frontal_and_both_elements_contribute_significantly_to_medial_orbit_wall,
		50 Sphenopalatine_foramen /  absent present,
		51 Palatine /  excluded_from_subtemporal_border_of_orbit participates_in_subtemporal_border_by_displacing_pterygoid_posteriorly,
		52 Length_of_palatine_relative_to_maxilla_in_secondary_palate /  shorter about_equal longer,
		53 Maxillary_platform_lateral_to_dentition /  absent incipient_in_posterior_portion_of_the_teeth_row well_developed,
		54 Maxilla_in_margin_of_subtemporal_fenestra /  excluded included,
		55 Ectopterygoid /  contacts_maxilla does_not_contact_maxilla absent,
		56 Interpterygoid_vacuity_in_adults /  present absent,
		57 Boss_crest_anterior_to_the_interpterygoid_vacuity /  reduced_or_absent well_developed,
		58 Pterygoid_quadrate_ramus /  present absent,
		59 Quadrate_rami_of_epipterygoid /  absent present_but_do_not_contact_quadrate present_and_contact_quadrate,
		60 Quadrate_ramus_of_pterygoid_epipterygoid /  at_the_same_level_as_basioccipital ventrally_expanded_below_basioccipital,
		61 Parasphenoid_ala /  at_same_level_as_basicranium ventrally_expanded_below_basicranium,
		62 Parasphenoid_ala /  long_and_borders_fenestra_ovalis_ slightly_reduced_and_excluded_from_fenestra_ovalis_ absent_,
		63 Paroccipital_process /  does_not_contact_quadrate contacts_quadrate crista_parotica_contacts_quadrate,
		64 Cavum_epiptericum /  open_ventrally_below_trigeminal_ganglion partial_prootic_floor complete_prootic_floor,
		65 Promontorium /  absent present,
		66 Fenestra_rotunda_and_jugular_foramen /  confluent separated,
		67 Vascular_foramen_in_posterior_part_of_lateral_flange /  absent present,
		68 Route_of_venous_drainage_from_back_of_cavum_epiptericum /  only_vascular_groove_on_lateral_flange absent 'vascular canal on lateral flange (foramina on lateral surface)',
		69 Pterygoparoccipital_foramen /  squamosal_does_not_contribute_to_enclosure_of_foramen squamosal_contributes_to_enclosure_of_foramen open_as_a_notch,
		70 Lateral_flange_of_prootic /  lacks_vertical_component includes_vertical_component_so_that_flange_is_L_shaped_and_forms_vertical_wall_adjacent_to_pterygoparoccipital_foramen,
		71 Anterior_part_of_paroccipital_process /  lateral_aspect_covered_by_squamosal lateral_aspect_exposed_due_to_dorsal_withdrawal_of_squamosal,
		72 Carotid_artery_foramina_in_basisphenoid /  present absent,
		73 Mandibular_symphysis /  unfused fused,
		74 Lateral_crest_of_dentary /  absent incipient well_developed strongly_projected,
		75 Masseteric_fossa_in_dentary /  absent fossa_high_on_coronoid_process fossa_extends_to_angle_of_dentary,
		76 Base_of_coronoid_process_extension_in_lateral_view /  relatively_narrow moderately_expanded_anteroposteriorly very_expanded_anteroposteriorly,
		77 Dentary_coronoid_process_height /  below_middle_of_orbit above_middle_of_orbit,
		78 Mediolateral_thickening_of_anterior_margin_of_coronoid_process /  absent present,
		79 Foramen_on_external_surface_of_lower_jaw_between_dentary_and_angular /  absent present,
		80 Angle_of_dentary /  anterior_to_postorbital_bar at_same_level_or_slightly_posterior well_to_posterior,
		81 Position_of_dentary_surangular_dorsal_contact /  closer_to_postorbital_bar midway closer_to_jaw_joint,
		82 Reflected_lamina_of_angular /  corrugated_plate smooth_plate_with_slight_depressions hook_like_laminae thin_projection,
		83 Reflected_lamina_of_angular_posterior_extent_relative_to_distance_from_angle_of_dentary_to_jaw_joint /  greater_than_half_the_distance less_than_half_the_distance,
		84 Postdentary_bones /  large_including_tall_surangular angular_surangular_and_prearticular_medium_in_height_and_lying_in_dentary_groove single_gracile_rod_in_postdentary_trough,
		85 Craniomandibular_articulation /  quadrate_articular 'main quadrate articular, secondary surangular squamosal' quadrate_articular_by_an_extensive_reduction_of_surangular main_dentary_squamosal,
		86 Craniomandibular_articulation /  at_same_height_as_postcanine_line higher_than_postcanine_line much_lower_than_postcanine_line,
		87 Upper_tooth_series_extension /  anterior_to_orbit below_orbit posterior_to_anterior_border_of_subtemporal_fenestra,
		88 Upper_incisors /  more_than_four four fewer_than_four,
		89 Lower_incisors /  four_or_more three fewer_than_three,
		90 Incisors /  all_small some_or_all_enlarged,
		91 Incisor_cutting_margins /  serrated smoothly_ridged denticulated,
		92 Incisor_occlusion /  teeth_relatively_evenly_placed_and_sized first_lower_incisor_enlarged_and_fits_into_a_gap_between_first_upper_incisors,
		93 Upper_incisor_canine_diastema /  present absent,
		94 Pre_canine_maxillary_teeth /  absent present,
		95 Upper_canine /  large reduced absent,
		96 Lower_canine /  large reduced absent,
		97 Canine_serrations /  present absent,
		98 Axis_of_posterior_part_of_maxillary_tooth_row /  directed_lateral_to_subtemporal_fossa directed_toward_centre_of_fossa directed_toward_medial_rim_of_fossa_and_curved directed_toward_medial_rim_of_fossa_and_parallel,
		99 Postcanine_occlusion /  absent unilateral_without_forming_a_consistent_pattern_between_upper_and_lower_teeth precise_unilateral_occlusion tooth_to_tooth_contact_because_of_widened_postcanines,
		100 Postcanines /  undifferentiated differentiated_into_premolariforms_and_molariforms,
		101 'Postcanine morphology (lowers and uppers)' /  conical_or_simple sectorial_without_or_with_incipient_cingulum_broadening_the_crown sectorial_with_a_well_developed_lingual_cingulum bucco_lingually_expanded_including_multicuspidate_with_their_cusps_aligned_in_series,
		102 Posterior_postcanines_with_strongly_curved_main_cusp /  absent present,
		103 Transverse_crest_in_upper_postcanines /  absent present_with_two_cusps present_with_three_or_more_cusps,
		104 Upper_postcanine_roots /  single constricted_root_with_incipient_longitudinal_groove divided_into_two_longitudinal_aligned_roots multiple_roots_more_than_two,
		105 Lower_postcanine_roots /  single incipiently_bifurcated divided divided_with_multiple_cusps,
		106 Position_of_upper_transverse_cusp_row_on_crown /  _on_anterior_half_of_crown midcrown_almost_to_posterior_margin at_posterior_margin_with_no_posterior_cingulum absent,
		107 Central_cusp_of_upper_transverse_row /  _absent midway_between_buccal_and_lingual_cusps closer_to_lingual_cusp close_to_labial_cusp,
		108 Upper_postcanine_buccal_cingulum /  absent present,
		109 Upper_anterobuccal_accessory_cusp_in_labiolingually_expanded_teeth /  present absent,
		110 Upper_posterobuccal_accessory_cusp_in_labiolingually_expanded_teeth /  present absent,
		111 Upper_anterolingual_accessory_cusp_in_labiolingually_expanded_teeth /  _absent present,
		112 Upper_anterior_transverse_cingulum_or_ridge /  low high,
		113 Upper_lingual_ridge /  absent present,
		114 Transverse_axis_of_crown_strongly_oblique_to_midline_axis /  absent present,
		115 Number_of_lower_cusps_in_transverse_row /  1 2 3_or_more,
		116 Lingual_cingulum_in_lower_postcanines /  absent small well_developed,
		117 Lower_anterior_cingulum_or_cusp_in_expanded_teeth /  absent present,
		118 Lower_posterior_basin /  absent present,
		119 Widest_lower_cusp_in_transverse_row /  lingual buccal,
		120 Contacts_between_adjacent_lower_postcanines /  simple_with_no_interlocking distal_cuspule_of_anterior_molar_fits_into_embayment_between_cusps_of_succeeding_molar,
		121 Posteriormost_postcanines_gomphodont /  absent present,
		122 Postcanine_replacement_pattern_ /  alternating alternating_delayed sequential_with_replacement_of_posterior_pc sequential_no_replacement_of_postcanines sequential_replacement_preserving_two_morphologies_of_postcanines_in_adults sequential_replacement_preserving_three_morphologies_of_postcanines_in_adults,
		123 'Mandibular movement during occlusion inferred from wear facets, postcanine morphology, craniomandibular articulation' /  orthal_movement_during_power_stroke restricted_anteroposteriorly_directed_power_stroke free_anteroposteriorly_directed_power_stroke,
		124 Axial_centrum /  cylindrical depressed,
		125 Dens /  absent_or_vestigial strongly_developed,
		126 Posterior_thoracic_vertebrae_or_mid_dorsal_vertebrae /  neural_spines_nearly_vertical_or_slightly_inclined strongly_inclined,
		127 Anapophysis /  absent present,
		128 Vertebral_centra /  amphicoelous platycoelous,
		129 Expanded_costal_plates_on_ribs /  absent present,
		130 Lumbar_costal_plates_with_ridge_overlapping_preceding_rib /  absent present,
		131 Acromion_process /  absent present,
		132 Scapular_constriction_below_acromion /  absent present,
		133 Scapular_elongation_between_acromion_and_glenoid /  absent present,
		134 Procoracoid_in_glenoid /  present barely_present_or_absent,
		135 Procoracoid_contact_with_scapula /  greater_than_coracoid_contact equal_to_or_less_than_corocoid_contact,
		136 Humerus_ectepicondylar_foramen /  present absent,
		137 Ulna_olecranon_process /  absent_unossified present,
		138 Manual_digit_III_phalanx_number /  four three,
		139 Manual_digit_IV_phalanx_number /  five four three,
		140 Lateral_surface_of_iliac_blade /  concave_or_nearly_flat convex divided_by_longitudinal_ridge_into_dorsal_and_ventral_portions,
		141 Length_of_anterior_process_of_ilium_anterior_to_acetabulum_relative_to_diameter_of_acetabulum /  less_than_1.0 1.0_to_1.5 greater_than_1.5,
		142 Posterior_iliac_spine /  robust_and_extends_beyond_acetabulum small_nub_that_lies_entirely_anterior_to_acetabulum,
		143 Dorsal_profile_of_ilium /  strongly_convex flat_to_concave,
		144 Cotyloid_acetabular_notch /  lies_between_ischial_and_iliac_parts_of_acetabulum_but_mainly_on_ilium lies_entirely_on_ischium_between_acetabular_facet_and_pubic_process,
		145 Diameter_of_obturator_foramen /  less_than_or_equal_to_that_of_acetabulum greater_than_that_of_acetabulum,
		146 Total_length_of_pubis_relative_to_acetabulum_diameter /  greater_than_1.5 between_1.5_and_1.0 less_than_1.0,
		147 Head_of_femur /  rounded_and_predominantly_in_plane_of_shaft subspherical_and_inflected_dorsally,
		148 Greater_trochanter_separated_from_femoral_head_by_distinct_notch /  absent present,
		149 Greater_trochanter_joined_to_femoral_head_by_ridge /  present absent,
		150 Lesser_trochanter_position /  _on_ventromedial_surface_of_femoral_shaft on_medial_surface_of_femoral_shaft,
		151 Lesser_trochanter /  far_distally_from_femoral_head near_level_of_femoral_head ; 
	MATRIX
	Charassognathus_gracilis_       ?01010000102????0000?00000?01?????0?????????????????0???????????????????0011001101100011101000001?0010000--0-----0-?-0?0??0?0?????????????????????0????
	Procynosuchus_delaharpeae       0000100110120100100011000000100011000(0 1)101100100000000010001000100000000000110011110000100010-100100020000--0-------110-00000000000010000001010000100000
	Galesaurus_planiceps            00101000111201001001120100001000010001101100100000000011-010000000000000022210111100000110101000100011000--0-------000-0000000101011000001(1 2)010000200000
	Thrinaxodon_liorhinus           00101000101201001000110101001000110001102110000000000011-010000000000000012210111210000110100000100020000--0-------110-0000000101010000000101000020000?
	Platycraniellus_elegans         0010100011?2010?1011110100001010?100011021100000000000000020000000000001?122?0?12??00001?0?01000100010000--0-------???-?000????????????0???????????????
	Cynognathus_crateronotus        010010001012010?2012101220001001011000002110000000000011-120010000010001122210012311100110100000000011000--0-------010-0000000001111000(0 1)012010000200000
	Diademodon_tetragonus           01101000(0 1)0120(1 2)002022221222001001?11001102110000000000001-1200100000000011222100123111011100000000030311001001010002-10-0051000?011000000012010000100000
	Trirachodon_spp.                011010(0 1)0(0 1)20202002112221212001001211001102111001000002011-1200100000000011222100(1 2)23111011101000000130312001(1 2)01(0 1)(0 1)0002-10-00?10?010111100000??01000??00?00
	Langbergia_modisei              001010001102?20?1012220?1200?000?11001102111001000000011-12001000001??01122?100223111011101?00000130312001100010002-10-00?1?????11?????????020000??????
	Sinognathus_gracilis            ?11010101212??0?211012020200??0121100110?11?0011??0?20?1-120010?0???0001112?10012??110012010000012303?2001101100002-?0-00?1????????????????????????????
	Beishanodon_youngi              0110101012??????2011100202?01??0?11?0???21100021??002001-1200?1?0?????0???????????????11???0000??3303?20??30100-01?????????????????????????????????????
	Scalenodon_spp.                 0??01000?212020?2110?20?22001??????00?10?11?0?10????2???-1?00100000210011?2??0???????011100?000002303?2001211010001-1100131?????1??????????????????????
	Luangwa_spp.                    00?010001012?10021122212120010????100?10311?00200??02021-12001000002?001122210012??1101110000000023030200121(0 1)100101-1100131???10101100000??020100200000
	Nanogomphodon_wildi_            ??????????????????????????????????????????????????????????????????????????????????????????????????303?????????????2-111???1????????????????????????????
	Mandagomphodon_hirschsoni       ???010??????????20??221??2??10?????00??0?11?0?10??002021-???0?0?0?????0?112210?????1??12211?0?111230302002200110101-1100131????????????????????????????
	Mandagomphodon_attridgei        0100?????????????1??????????????????????21110?10??00212???????????????????????????????12?01000??12303020?220011011?-????131????????????????????????????
	Gomphodontosuchus_brasiliensis  0??0???0??1??????1????1????????????????0?2110?00??002???-?????0?????????1?22??????????111110101112303010?3001101111-0110131????????????????????????????
	Scalenodontoides_macrodontes    0??0101011?2?2??2110121?22?01??????0011??31?0110??002121-??00?0?00???00?1?2??????????0221110100112303010030000?1111-0110131????????????????????????????
	Pascualgnathus_polanskii_       110010101212?10?2122221?22001??????00??02111001000001021-1??0100000?0001122?10?1???1?012101000001230301000001000001-?100131???10101110000??010100000000
	Andescynodon_mendozensis_       0010101011????0?2010221?22?01??1????0???21?10000??0110?1-1?00?0?00??000?1?221?011??1?0111010000012303010?000100000111100121??11011101??00??020{0 1}?0001110
	Santacruzodon_hopsoni_          ????????????????????????????????????????????0?10???0????????????????????1122?1????????11102000111?30302002200100001001?0131????????????????????????????
	Protuberum_cabralense           1000100011?0?10?1102121?120010?1??1?011023?10110??002121-1100?0000????01???????????????2?010101?12303010?100110-00???1??131??01011?????????0??1????????
	Aleodon_brachyramphus           0?101?1???1?????11??????????????????????31?10?21??02012?????????????????1?22??????????1110100000?03021000--0-----1-210-00????????????????120101011?????
	Aleodon_cromptoni               01001010?1????0?1101211?0200????????????21?10021??010121-???????????????1222?00????1?01110100000103021000--0-----1-210-00??????000??????????101????0000
	Probainognathus_jenseni         00001011010211001110110202001000212001103101001110000021-120010000001000102210012311100110100000110010000--0-----0-0-0-00100000000110??10??02010??00000
	Therioherpeton_cargnini         ???1-21011??????00001???2??1????????????????00102?02012???????????????????????????????1???????1??1101001?--------1-0-0-0000??1?000?????0???121111?00?11
	Boreogomphodon_jeffersoni_      011010101???????10?0021?02?01?????1?0????1??0?20???020?1-1100?000?????0?1222?1?????1??1110101000113030200220000000(1 2)01100041???00001111?10?????????11000
	Arctotraversodon_plemmyridon    ????????????????????????????????????????????????????????????????????????1122?1?????1????1020???01?303020022011000?2001001?1????????????????????????????
	Lumkuia_fuzzi                   ???010101202010?10001102020010?0?11001102???00101?0001201110010000001000112201012311101110101000100011000--0-----0-0-0-0010????0001?010????????????????
	Traversodon_stahleckeri         0010100012??????2112?21?1?001???????????21?00000??0010??????????????????1122?1?????1?0111010000012303-1002001100011?01001?1????01?110??1??????????00000
	Brasilodon_tetragonus           0001-210101212110000110?01110??034?0201021?000112100112010{1 2}0-21010122010032211012??1?01110100001100010011--1-----0-1-0-1000???010?111??01???????1?11011
	Chaliminia_musteloides          ???1-?10?2??????0100?10?0111????????????????01212?1?11201??00???????????0222?1?1???2111111111?11131010000--0-----0-?-0-0000????????????????????????????
	Riograndia_guaibensis           0001-210?2????0?0100010?01111000{1 2}??0?01024?101212102112001{1 2}00200010?2000032211?12??2211211110001111010011--0-----1-000-0000????????????0???????????????
	Massetognathus_spp.             001010001{1 2}1211002110221212001001?11001103201002000002021-1100100000210011(1 2)2210012?111011102010001230302002201000101-01001210000010110100012020100200000
	Dadadon_isaloi                  001010101{1 2}02?2002112221?1?001001?1??0?1032?10020??022021-1100??000??100?1022?0???????021102010001230302002210100001-0100131????????????????????????????
	Menadon_besairiei               00101010?002?100210(0 2)221??20010???1??0010?2?10000??0010?1-1100??000???00?1022?0?2?????00110101011013030100200011100?-?1?0131000001?11011????020?00??????
	Exaeretodon_spp.                10001010110201002112221222001001?11101103311001010002121-1100101000210001222100223111012101010011130301002001011111-01101310000000110100112020100200000
	Ecteninion_lunensis             0000101001010100?0?0?10{1 2}?100100021100110??1?0000200001?1-120010100011001102210022?111011?010000?0000{1 2}1000--0-------0?0-?0?0????????????????????????????
	Trucidocynodon_riograndensis    111010100101010001001100020010?????001102111000011?000?1-?{1 2}00101000?1001102210022??1001110000000010011000--0-----0-0-0-00?00000000110??1012020101100?00
	Chiniquodon_spp.                01101010011211011011110202001000211001103111012110020121-120010000010001122210022311101110100000100011000--0-----0-(0 1)-0?0000??0000011010001201010?200000
	Adelobasileus_cromptoni         ?????21???12121???????????12???????00111???????????????0110?02?211121000???????????????????????????????????????????????????????????????????????????????
	Oligokyphus_spp.                12?1-2111?0?0?112120221?011001003202201034?101200000212??10-11110012211?032211?22??101221111-022-3303-033-1------0---0-01311110100110111200211111011111
	Kayentatherium_wellesi          0101-211121202112120221012?001103202201034?1012021122120111111210012211103221102231101222111-022-3303-033-1------0-0-0-0131111000011011111222111??11?11
	Tritylodon_longaevus            1101-211121202112120221?120001103202201034?1012021012121-001112100122111032211022??10122211?-022-3303-033-1------0-0-0-013111??10?1101?11?????1???11111
	Bienotherium_spp.               1211-21102120111212?221??2?001??3?02201034?1012021022121-11111210??20111032??1?22??101222111-?22-33?3-033-1------0-0-0-0131????1??110??11??????11?11111
	Elliotherium_kersteni           ???1-211?21{1 2}????1100????0??1??????????????1?0021??002120?1{1 2}00?????????????????????????2???????0?13001000?--0---?-0??????000????????????????????????????
	Pachygenelus_monus              0201021011120101010011000011?01033000010341101212102112001{1 2}0020001012000032211012311112221110010131010001--1-----0-0-0?0000???01001101101??121111211011
	Diarthrognathus_broomi          ???1-21?1?12?11?0?001000011100?0??2?2010????????21?????00020011?00??1010?322110(0 1)1??111????????????10100?0--?-----?-2-0-0000????????????????????????????
	Sinoconodon_rigneyi             1001-2101011121100001?00011210????2220?020??012121100121-1100201111221000322?1022??2302100100000101010022--0-----?-1-0-0010????????????????????????????
	Morganucodon_spp.               10?1-2101011121100000100201210103422201?2011012121100101-110022111122110032211012312301100100001112110022--1-----0-2-0-10101111100111111112221111211111
	Dvinia_prima                    ??001001020101000100110000001010?100000031001000??0000000??0000000???001001100111??0001000100100113030000--0-----0-0-0-000??????000??0?????010000110001
	Cynosaurus_suppostus            001010001002010010001100010010????000010110010000?000001-020011000???00?012200011??00011?0100000100010000--0-----0-?-???000????????????????????????????
	Progalesaurus_lootbergensis     001010000012011?10011101010010???1000110????10000???00?1-0?00??000??00??012210010??00001101000001?00110??--0-----0-?-0-00?0????0??000??????????????????
	Nanictosaurus_kitchingi         0010100010?2?10?10001101000010????000110?1??0000????0??1-0?0000000????0?01220?01011000(0 1)1101000001?0010000--0-----0-1-0-00?0????????????????????????????
	Cricodon_metabolus              ?000100010??????2012221?11?010???????????1??0000????10?????????????????0122210021??10011100000000030302001100000002110?00?110?101?110??011201000??00000
	Tessellatia_bonapartei          ?????????????????0???????????????????????4??0?00???10?????????????????????2??1?1??????1?????0?01?11010000--0-----1-1-0-0000????????????????????????????
	Bonacynodon_schultzi            ?0???010?1?11???10101?0??2?????????????0????0000????0?21-?{1 2}00???00??????002211?10311?001?01000000?0010000--0-----0-?-0-0000????????????????????????????
	Protheriodon_estudianti         ???1-2???0??????00001???0????????????????1??0011???00??0????????????????012201?11??1?0000010001110?010000--0-----0-?-0-00?0????????????????????????????
	Prozostrodon_brasiliensis       0110?1?0??1??????1?0????????????????????31?10?1121?1002?????????????????0??21??1???1?01000100000?10010011--0-----0-2-0-0000???000??????0???12111???????
	Alemoatherium_huebneri          ????????????????????????????????????????????????????????????????????????0???????????????001????11??010??1--???????-0-0-0000????????????????????????????
	Botucaraitherium_belarminoi     ????????????????????????????????????????????????????0???????????????????0??2??????????????????001?1010011--0-----0-2-0-0000????????????????????????????
	Santacruzgnathus_abdalai        ??????????????????????????????????????????????????????????????????????????2????????????????????????0?0??1--??????0-1-0-00??????????????????????????????
	Candelariodon_barberenai        ????????????????????????????????????????????????????????????????????????1122?0????????????1????01?3010?00--0-----0-2-0-00??????????????????????????????
	Charruodon_tetracuspidatus      ????????????????????????????????????????????????????????????????????????0???????????????10?????0???0????0--???????-0-0-0???????????????????????????????
	Microconodon_tenuirostris       ????????????????????????????????????????????????????????????????????????0222?0???????0??10?????0???0?0??1--???????-0-0-00??????????????????????????????
	Pseudotherium_argentinus        ?000011011121211?0?0?21{1 2}?1101?????0?2110?10?01111?0100201000011011022110????????????001?????000?11001001?--0-----0-????00??????????????????????????????
	Diegocanis_elegans              001010???????????0?0????????????????????31010?102?000?0???????????????????????????????11?0?000001??0100??--0-----0??????0??????????????????????????????
	Irajatherium_hernandezi         ?????????????10?????????????????????00???1?????1????0???????01??01??10??002??1?????2????11?1000?1?1010011--0-----0-0-0-0002????????????0??????????00011
	Tritheledon_riconoi             ?????????????????1?1??????????????????????????21????2?2???????????????????????????????2??????????3303010?110011010??????0??????????????????????????????
	Vetusodon_elikhulu              001010001102010?110011000100001011000110110010??00000001-1200000000010?0122210012??00011?010000011000000?--0-------?-0-0000????????????????????????????
	Abdalodon_diastematicus         000010?012??????00001???0??0??????0?????????10????0?0??000?0????????????00111?11???000111010000?1?003000?--0-----0??????000????????????????????????????
	Abdalodon_muchingaensis         ?00010?0?201?10??0?0?00??00010?0?1??0000110010????020000000000?000???00?1010?0110100001110?00000110030000--0-----0-2-0-00?0???????1100?????????????????
	Etjoia_dentitransitus           1010100012??????2110221?020010???????110?1??0010???00?????????0???????0?1122?0?1?????011101010000?30312001100000001011000?1???1????????????????????????

;

END;
BEGIN ASSUMPTIONS;
	TYPESET * UNTITLED   =  unord:  1- 151;

	EXSET * UNTITLED  = ;

	WTSET * UNTITLED  =  1: 1 -  151 ;

END;

BEGIN MESQUITECHARMODELS;
	ProbModelSet * UNTITLED   =  'Mk1 (est.)':  1- 151;
ProbModelSet Probability_Model_Set   =  'Mk1 (est.)':  1- 151;
ProbModelSet Probability_Model_Set2   =  'Mk1 (est.)':  1- 151;
END;

BEGIN NOTES;

	TEXT  TAXON = 1 TEXT = 'SAM-PK-K10369. Botha et al. (2007); Kammerer (2016). Hoedemaker Member of the Teekloof Formation (Botha et al., 2007), Endothiodon Assemblage Zone,Tropidostoma-Grogonops Subzone. Mid Wuchiapingian (Day and Smith, 2020).';
	TEXT  TAXON = 2 TEXT = 'BP/1/36 (holotype of Silphedocynodon gymnotemporalis), BP/1/226 (holotype of Aelurodraco microps), BP/1/591 (holotype of Leavachia gracilis), BP/1/650 (holotype of Protocynodon pricei), BP/1/756, BP/1/1545, BP/1/1559, BP/1/2244, BP/1/2600, BP/1/2611, BP/1/3747, BP/1/3748, BP/1/5832; NHMUK  PV37054 (ex OUMNH TSK34); RC 5 (holotype of Procynosuchus delaharpeae), RC 12 (holotype of Procynosuchus rubidgei), RC 17 (holotype of Paracynosuchus rubidgei) RC 27 (holotype of Nanictosuchus melinodon), RC 48 (holotype of Nanictosaurus robustus), RC 56 (holotype of Mygalesaurus platyceps), RC 72 (holotype of Galeophrys kitchingi), RC 87 (holotype of Galecranium liorhynchus), RC 92 (holotype of Leavachia duvenhagei), RC 130, RC 132, RC 133, RC 227, RC 304; SAM-PK-K338, SAM-PK-K5819, SAM-PK-K7600, SAM-PK-K8511, SAM-PK-K10394; NMQR 1450; AMNH FR 8220; UMCZ T.810 (holotype of Parathrinaxodon proops). Broom (1937b, 1938, 1948), Brink and Kitching (1951), Brink (1963b), Anderson (1968), Mendrez (1972), Kemp (1979, 1980), Abdala and Allinson (2005), Weide et al. (2009), Jasinoski et al. (manuscript); most of the Balfour Formation, Karoo Basin, South Africa, lower Daptocephalus AZ (Viglietti, 2020); recent finds have shown the presence of Procynosuchus at the top of the Cistecephalus AZ (Botha et al. 2007; but see Smith, 2020); Madumabisa Mudstones, Luangwa Valley, Zambia (Kemp 1979); Kawinga Formation (= Usili Formation of Wopfner 2002), Ruhuhu Valley, Tanzania (Parrington 1936; von Huene 1950); fissure fillings within the lower Zechstein, Germany (Sues and Boy 1988); ~255.2 Ma (Rubidge et al., 2013), Changhsingian (Viglietti, 2020).';
	TEXT  TAXON = 3 TEXT = 'AMNH FARB 2223, AMNH FARB 2227; BP/1/2513A (478, 223) (holotype of Notictosaurus trigonocephalus), BP/1/3892, BP/1/4506, BP/1/4597, BP/1/4602, BP/1/4637, BP/1/4714, BP/1/5064; NHMUK R36220 (holotype of Galesaurus planiceps); NMP 581; NMQR 135, NMQR 655, NMQR 860, NMQR 1451, NMQR 3340, NMQR 3542, NMQR 3716; RC 845; SAM-PK-K1119, SAM-PK-K8549, SAM-PK-K9956, SAM-PK-K10465, SAM-PK-K10468;TM 24 (holotype of Glochinodon dentidens), TM 83 (holotype of Glochinodontoides  gracilis); UMCZ T.819, UMCZ T.823. Watson (1920), Broom (1932b), Parrington (1934), Boonstra (1935), Rigney (1938), Brink (1954b), Abdala (2003), Jasinoski and Abdala (2017), Pusch et al. (2019), Butler et al. (2019), Norton et al. (2020); upper portion of the Balfour Formation, and Katberg and Normandien formations, Karoo Basin, South Africa, lower Lystrosaurus declivis AZ (Botha and Smith, 2020) and thus most likely Induan (Neveling 2004; Rubidge 2005). Latest contributions suggest that the upper Palingkloof Member is not older than 252.24 +/-0.1 (Gastaldo et al., 2020) and may be as young as 251.7+/-0.3 (Botha et al., 2020).';
	TEXT  TAXON = 4 TEXT = 'AMMM 4283; AMNH R9563; BP/1/472 (holotype of Notictosaurus gracilis), 1375, 1376, 1693, 1730, 1737, 2776, 2793, 2824, 3848, 4263, 4280, 4282, 5208, 5372, 5905, 7199; BSP 1934VIII 506; FMNH 156; MCZ 8892; NHMUK R511 (holotype of Thrinaxodon liorhinus), R511a, R845, R1715 (holotype of Nythosaurus larvatus), R3731, R5480; NMQR 24, 809, 810 (?holotype of Thrinaxodon putterilli; see van Heerden 1972), 811, 812, 1416, 1533, 1864, 3210; RC 107 (holotype of Notictosaurus luckhoffi); SAM-PK-K378, K379, K380, K381, K1121, K1388, K1461, K1467, K1468, K1483, K1498, K1499, K3592, K8004, K10016, K10017, K10549, K10607; TM 80A, 80B, 81A,  166, 167, 180, K377, 782, 1486 (holotype of Micrictodon marionae) 4984, 5074; UCMP 40466, 42865, 42866, 42877, 42878; UMZC T.811, T.813?T.817; USNM 22812. Broom (1911), Watson (1920), Parrington (1936, 1946), Brink (1954b), Estes (1961), Crompton (1963), van Heerden (1972), Fourie (1974), Gow (1985), Fernandez et al. (2013), Abdala et al. (2013), Jasinoski et al. (2015); upper portion of the Balfour Formation, and Katberg and Normandien formations, Karoo Basin, South Africa, Lystrosaurus declivis AZ (Botha and Smith, 2020); Lower Fremouw Formation, Antarctica (Colbert and Kitching 1977); Panchet Formation, India.  Induan?Early Olenekian (Botha and Smith, 2020).';
	TEXT  TAXON = 5 TEXT = 'NMQR 1633; TM 25 (holotype of Platycraniellus elegans). Van Hoepen (1916, 1917), Haughton (1924), Broom (1932), Abdala (2007). Harrismith Member of the Normandien Formation in northern Free State Province (Abdala, 2007). Lower Lystrosaurus declivis AZ, more likely Induan in age (Botha and Smith, 2020).';
	TEXT  TAXON = 6 TEXT = 'AM 460 (holotype of Cynognathus platyceps), 2190, 3587 (described as ?Cynognathus leptorhinus by Seeley 1895b), 4202, 5800; AMNH R5538, R5641;BP/1/1181, 2095, 3755, 4664; BSP 1934VIII1, 1934VIII2, 1934VIII3, 1934VIII6 (holotype of Cynidiognathus merenskyi); NHMUK R2571 (holotype of Cynognathus crateronotus), R2572, R3580; NMQ R1227, R1444; PVL 3859 (holotype of Cynognathus minor); SAM-PK-1056 (holotype of Cynidiognathus broomi), 6224 (holotype of Cynidiognathus longiceps), 6235, 11264, 11484. Seeley (1895b), Broili and Schr�der (1934, 1935a), Brink (1955b), Bonaparte (1969), Jenkins (1971), Hammer (1995), Abdala (1996b, 1999), Wynd et al. (2018). Burgersdorp Formation, Karoo Basin, South Africa, Langbergia-Garjainia, Trirachodon-Kannemeyeria  and Cricodon-Ufudocyclops subzones  (former A to C subzones) of the Cynognathus AZ (Hancox et al., 2020); lower Lifua Member, Tanzania (Wynd et al., 2018); lower Ntawere Formation, Zambia (Wynd et al., 2018); upper Omingonde Formation, Namibia (Smith and Swart 2002; Abdala and Smith, 2009); Rio Seco de la Quebrada Formation, Argentina (Bonaparte 1969); upper Fremouw Formation, Antarctica (Hammer 1995); late Olenekian?late Anisian (Hancox et al., 2020) or late Ladinian-early Carnian (Ottone et al., 2014; Abdala et al., 2020).';
	TEXT  TAXON = 7 TEXT = 'AM 438, 458 (holotype of Gomphognathus kannemeyeri), 3753 (holotype of Octagomphus woodi); AMNH R5518; BP/1/1195, 2522, 3511, 3639 (holotype of Diademodon rhodesiensis), 3754, 3756-3758, 3769, 3771-3773, 3776 (holotype of Cragievarus kitchingi), 4647, 4669, 4677; BSP 1934VIII 14, 1934VIII 15, 1934VIII 16, 1934VIII 17 (holotype of Gomphognathus grossarthi), 1934VIII 18 (holotype of Gomphognathus broomi), 1934VIII 19 (holotype of Gomphognathus haughtoni), 1934VIII 20, 1936II 8 (holotype of Sysphinctostoma smithi); MB R1004; NHMUK R2574, R2575, R2576?7 (holotype of Gomphognathus polyphagus), R2578, R3303 (holotype of Diademodon mastacus), R3304 (holotype of Diademodon browni), R3305 (holotype of Microgomphodon oligocynus), R3308, R3581 (holotype of Microgomphodon eumerus); R3587, R3588, R3724, R3765 (holotype of Diademodon entomophonus), R4092 (portion of the skull of the holotype of Diademodon entomophoneus), R9216; SAM-PK-3426, 4002, 5877, K-177, 5222, 5223, 5266, 5877; UCMP 42446; UMCZ T.430, T.436 (holotype of Diademodon laticeps), T.438, T.441, T.445, T.454, T.828, T.971. Seeley (1894, 1895a), Watson (1911, 1913a), Broili and Schr�der (1935b), Brink (1955a), Fourie (1963), Jenkins (1971), Hopson (1971), Crompton (1972b), Grine (1977), Martinelli et al. (2009), Gaetano et al. (2018), Hendrickx et al. (2019). Burgersdorp Formation, Karoo Basin, South Africa, Trirachodon-Kannemeyeria and Cricodon-Ufudocyclops subzones  (former B to C subzones) of the Cynognathus AZ (Hancox et al., 2020); lower Ntawere Formation, Zambia (Peecoock et al., 2018); upper Omingonde Formation, Namibia (Smith and Swart 2002; Abdala and Smith, 2009); Rio Seco de la Quebrada Formation, Argentina (Martinelli et al., 2009); early-late Anisian (Hancox et al., 2020) or late Ladinian-early Carnian (Ottone et al., 2014; Abdala et al., 2020).';
	TEXT  TAXON = 8 TEXT = 'AM 434, 461 (holotype of Trirachodon kannemeyeri); BP/1/3511, 3775, 4258, 4658, 4661, 5050; BSP 1934VIII 21-23; CGP/1/33, 1/79 (=CGP JNN 2000-7-2A); GSN R327; NHMUK R2807, R3306, R3307, R3350, R3579 (holotype of Trirachodon berryi), R3721 (holotype of Trirachodon browni), R3722; NMQR 122, 1399, 3251, 3255, 3256, 3268, 3280; SAM-PK-987, 5873 (holotype of Trirachodon minor), 5880, 12168(=K5821), K142, K170, K171, K4801, K4803, K7888, K10157, K10161, K10176, K10207, K10411. Seeley (1895a), Broom (1911), Broili and Schr�der (1935c), Crompton (1972b), Neveling (2002), Abdala et al. (2006), Sidor and Hopson (2018), Hendrickx et al. (2019). Burgersdorp Formation, Karoo Basin, South Africa, Trirachodon-Kannemeyeria subzone (former B subzone) of the Cynognathus AZ (Abdala et al. 2006); upper Omingonde Formation, Namibia (Keyser 1973; Abdala and Smith, 2009). NMQR 3279 has a maxillary platform lateral to the postcanines indicating the presence of T. berryi in Langbergia-Garjainia subzone (see Abdala et al. 2006); late Olenekian-early Anisian (Hancox et al., 2020) or late Ladinian early Carnian (Ottone et al., 2014; Abdala et al., 2020).';
	TEXT  TAXON = 9 TEXT = 'BP/1/5362, 5363, 5400, 5401, 5404, 5666; CGP/1/33 120; NMQR 3251, 3255 (holotype of Langbergia modisei), 3256, 3268, 3280, 3281; SAM-PK-11481. Abdala et al. (2006), Sidor and Hopson (2018), Hendrickx et al. (2019). Burgersdorp Formation, Karoo Basin, South Africa Langbergia-Garjainia subzone; late Olenekian (Hancox et al., 2020) or Ladinian (Ottone et al., 2014; Abdala et al., 2020).';
	TEXT  TAXON = 10 TEXT = 'IVPP V2339 (holotype of Sinognathus gracilis). Young (1959), Sun (1988), Hendrickx et al. (2019). Ermaying Formation, China, late Anisian (Liu et al., 2018).';
	TEXT  TAXON = 11 TEXT = 'PKUP V3007 (holotype of Beishanodon youngi); skull minus mandible. Gao et al. (2010). Dark shales of the Hongyanjing Formation, China; Olenekian (Gao et al., 2010). Scored after publication.';
	TEXT  TAXON = 12 TEXT = 'UMZC T.907, T.908, T.909, T.910, T.911, T.912, T.913, T.914, T.915, T.916, T.917, T.918; UFRGS-PV-0239-T. Parrington (1946), Crompton (1955, 1972a), Abdala and Teixeira (2004), Melo et al. (2017). Manda Formation, Tanzania, Santa Maria Formation, Brazil (Melo et al., 2017, but see Hendrcikx et al., 2020); Late Anisian (Hancox et al., 2020) or Carnian (Ottone et al., 2014) see also Peecook et al. (2018) and Abdala et al (2020). Generic identity of Scalenodon ribeiroae described by Melo et al. (2017) was recently questioned by Hendrickx et al. (2020).';
	TEXT  TAXON = 13 TEXT = 'BP/1/3731 (holotype of Luangwa drysdalli), 3733; GSN OM-2, RK-4a, RK-4b, RK-4c, R 572, NHMUK PV R 36995 (ex OUMNH TSK 121), MCP 3167PV (holotype of Luangwa sudamericana), UFRGS 267PV. Brink (1963), Kemp (1980), Abdala and Teixeira (2004), Abdala and Smith (2009). Upper Ntawere Formation, Zambia; Santa Maria Formation, Brazil; late Anisian (Hancox et al., 2020) or late Ladinian, early Carnian)(Abdala and Smith, 2009; Peecook et al., 2018, see also Abdala et al., 2020).';
	TEXT  TAXON = 14 TEXT = 'SMNS 51962 (holotype of Nanogomphodon wildi). Hopson and Sues (2006). Sandige Pflanzenschiefer, Lower Lettenkeuper, Lower Keuper or Erfurt Formation; late Ladinian (Hopson and Sues, 2006). Scored after publication. Holotype and only specimen is an isolated left lower postcanine.';
	TEXT  TAXON = 15 TEXT = 'NHMUK R8577 (holotype of Mandagomphodon hirschsoni). Crompton (1972), Hopson (2014). Lifua Member, Manda Beds; late Anisian (Hancox et al., 2020) or late Ladinian, early Carnian (Abdala and Smith, 2009; Peecook et al., 2018, see also Abdala et al., 2020).';
	TEXT  TAXON = 16 TEXT = 'NHMUK R8578 (holotype of Scalenodon attridgei), CAMZM 922 (Ruhuhu Field catalogue no. 136) (holotype of Scalenodon charigi). Crompton (1972),  Several scores are based in the unpublished illustrations by Hopson (lateral and palatal view of the holotype and details of both postcanine series). These species of Scalenodon were considered as member of Mandagomphodon and S. charigi synonymized as M. attridgei by Liu and Abdala (2014). Lifua Member, Manda Beds; late Anisian (Hancox et al., 2020) or late Ladinian, early Carnian (Abdala and Smith, 2009; Peecook et al., 2018, see also Abdala et al., 2020).';
	TEXT  TAXON = 17 TEXT = 'GPIT/RE/09397 (holotype of Gomphodontosuchus brasiliensis). Snout and orbital region of the skull and mandible extremely deformed. Huene (1928, 1936), Hopson (1985). Santa Maria Formation, Brazil, Hyperodapedon Asemblage Zone, late Carnian (Abdala et al., 2020; Schultz et al., 2020).';
	TEXT  TAXON = 18 TEXT = 'BP/1/5395; MNHN 1955-25, 1957-23 (holotype of Scalenodontoides macrodontes), NMQR 3053, SAM-PK-K336.Crompton and Ellenberger (1957), Gow and Hancox (1993), Battail (2005). Scalenodontoides Assemblage Zone, lower Elliot Formation, South Africa, Scalenodontoides Assemblage Zone, middle Norian to Rhaetian (Viglietti et al., 2020a).';
	TEXT  TAXON = 19 TEXT = 'MLP 65-VI-18-1 (holotype), MLP 65-VI-18-2, PVL 3466, PVL 4416. Bonaparte (1966), Martinelli (2010). R�o Seco de la Quebrada Formation, late Olenekian?late Anisian (Hancox et al., 2020) or late Ladinian-early Carnian (Ottone et al., 2014; Abdala et al., 2020).';
	TEXT  TAXON = 20 TEXT = ' PVL 3833 (holotype), PVL 3834, PVL 3840 (holotype of Rusconiodon mignonei), PVL 3890, PVL 3892 (a, b, c, d), PVL 3894, PVL 3894-1, PVL 3899, PVL 3900, PVL 4390, PVL 4423, scapula; PVL 4424?4427. Bonaparte (1969a, 1970),Go�i (1986) and Go�i and Goin (1987, 1988),Go�i and Abdala (1989), Liu and Powell (2009).Cerro de las Cabras Formacion. Anisian (Abdala et al., 2020).';
	TEXT  TAXON = 21 TEXT = 'MCN PV 2768 (holotype), MCN PV 2751, MCN PV 2752, MCP 4044 PV, MCN PV 2770, MCP 4034 PV, MMACR-PV-002-T, MMACR-PV-004-T,MMACR-PV-005-T,  MMACR-PV-006-T, MMACR-PV-015 T, UFRGS-PV-1268-T, UFRGS-PV-0457-T, UFRGS-PV-0585-T, UFRGS-PV-0586-T, UFRGS-PV-0431-T, UFRGS-PV-0544-T,UFRGS-PV- 0576-T. Abdala and Ribeiro (2003), Melo et al. (manuscrito 2019).Santa Maria Formation, Santacruzodon Assemblage Zone, Early Carnian (Schultz et al., 2020).';
	TEXT  TAXON = 22 TEXT = 'MGB 368 ? 100 (holotype), UFRGS PV 0981T; UFRGS PV 0983T; UFRGS PV 0985T; UFRGS PV 0986T; UFRGS PV 1009T; UFRGS PV 1010T; UFRGS PV 1011T. Reichel et al. (2009). Santa Maria Formation, Dinodontosaurus Assemblage Zone, Early Carnian (Schultz et al., 2020).';
	TEXT  TAXON = 23 TEXT = ' UMZC T906 (holotype), NHMUK R9390, NHMUK R10048. Crompton (1955), Abdala and Giannini (2002). Lifua Member, ?Anisian, ?Late Ladinian-Early Carnian (Abdala, 2021).';
	TEXT  TAXON = 24 TEXT = 'MPDC-501-117 (holotype), MCN-PV 10338, UFRGS-PV-0071-T, MMACR-PV-018-T, UFRGS-PV-0122-T, UFRGS-PV-0125-T, UFRGS-PV-0146-T, UFRGS-PV-0274-T. Specimens tentatively referred to this species include: GSN EN-3, MCP-PV-1695T.  Martinelli et al. (2017a), Oliveira et al. (2009), Abdala and Smith (2009). Santa Maria Formation, Dinodontosaurus Assemblage Zone, Early Carnian (Schultz et al., 2020), ?upper Omingonde Formation.';
	TEXT  TAXON = 25 TEXT = 'PVL 4447, PVL 4169, PVL 4673, PVL 4677, PVL 4725,  PVL 4724, PVL no number, MCZ 4017, MCZ 4018, MCZ 4019, MCZ 4021. Romer (1970), Romer and Lewis (1973), Abdala (1996a), Lucas and Luo (1993), Luo (1994), Crompton et al. (2017). Early Carnian (Abdala, 2021).';
	TEXT  TAXON = 26 TEXT = 'MVP 05.22.04 (holotype). Bonaparte and Barberena (1975, 2001), Oliveira (2006), Martinelli et al. (2017c). Santa Maria Formation, Hyperodapedon Assemblage Zone, Late Carnian (Schultz et al., 2020).';
	TEXT  TAXON = 27 TEXT = 'USNM 437632 (holotype), CM 20050, CM 76800, CM 76801, CM 76803, USNM 437634, USNM 437635, USNM 437636, USNM 448562, USNM 448570, USNM 448593, USNM 448599, USNM 448632, USNM 448633, VMNH 3575, VMNH 3578, CM 76815, CM 76818, USNM 448567, USNM 448602, USNM 448598, VMNH 3577, NCSM 20698, NCSM 20711, NCSM 21370, NCSM 11466, NCSM 15295 NCSM 16297 , NCSM 16292, NCSM 18300. Sues and Olsen (1990); Sues and Hopson (2010); Liu and Sues (2010); Liu et al. (2017). Tomahawk Creek Member of the Vinita Formation, Pekin Formation. Carnian (Abdala, 2020). ';
	TEXT  TAXON = 28 TEXT = 'Hopson, 1984; Sues et al 1992. Revisado Lea';
	TEXT  TAXON = 29 TEXT = 'BP/1/2669. Hopson and Kitching (2001). Burgersdorp Formation,Trirachodon-Kannemeyeria Subzone, Cynognathus Assemblage Zone. Anisian (Hancox et al., 2020).';
	TEXT  TAXON = 30 TEXT = 'von Huene 1936; Barberena, 1981. Revisado LeaSanta Maria Formation, Dinodontosaurus Assemblage Zone. Early Carnian (Schultz et al., 2020).';
	TEXT  TAXON = 31 TEXT = 'UFRGS PV 611T(holotype), UFRGS PV 594T (holotype of Brasilitherium), UFRGS PV 628T, UFRGS PV 765T, UFRGS PV 1042, UFRGS PV 760T, UFRGS PV 785T, UFRGS PV 804T, UFRGS PV 835T, UFRGS PV 922T, UFRGS PV 929T. Bonaparte et al. (2003, 2005); Bonaparte (2012), Ruf et al. (2014), Rodrigues et al. (2013). Guignard et al. (2019). Caturrita Formation, Riograndia Assemblage Zone, Norian (Schultz et al., 2020).';
	TEXT  TAXON = 32 TEXT = 'PVL 3857, PULR 081. Bonaparte (1980); Martinelli and Rougier (2007). Los Colorados Formation. Norian (Abdala et al., 2020).';
	TEXT  TAXON = 33 TEXT = 'MCN PV2274 (holotype), 2265, 2267, 2268, 2271.Bonaparte et al. (2001), Soares et al. (2011).  Caturrita Formation, Riograndia Assemblage Zone, Norian (Schultz et al., 2020).';
	TEXT  TAXON = 34 TEXT = 'NHMUK R8430; MCZ 3691, MCZ 3786, MCZ 3789, MCZ 3801, MCZ 3804, MCZ 3806, MCZ 3807, MCZ 4021, MCZ 4138, MCZ 4208, MCZ 4215, MCZ 4216, MCZ 4258, MCZ 4265, MCZ 4627; PULR 10 (holotype of Massetognathus pascuali), PULR 11 (holotype of Massetognathus major), PULR 13 (holotype of Massetognathus teruggii), PULR without ? number (holotype of Megagomphodon oligodens); PVL 3901?3904, PVL 3906, PVL 4613, PVL 4726, PVL 4727?4729. Romer (1967, 1972), Crompton (1972a, b); Abdala and Giannini (2000), Liu et al. (2008), Lai et al. (2018), Schmitt et al. (2019).Chanares Formation; Santa Maria Formation, Dinodontosaurus Assemblage Zone. Early Carnian (Schultz et al., 2020).';
	TEXT  TAXON = 35 TEXT = 'UA 10606, FMNH PR 2232, FMNH PR 3034?3038, UA 10605, UA 10608?10617. Flynn et al. (2000); Ranivoharimanana et al. (2011); Ranivoharimanana (2012), Kammerer et al. (2012).  Makay Formation. Early Carnian (Abdala et al., 2020).';
	TEXT  TAXON = 36 TEXT = 'UA 10601, FMNH PR 2444, FMNH PR 2104, UFRGS-PV-0269-T, UFRGS-PV-0434-T, UFRGS-PV-0891-T, UFRGS-PV-0903-T, UFRGS-PV-0905-T, UFRGS-PV-1054-T, UFRGS-PV-1164-T, UFRGS-PV-1165-T, MCN-PV 0505, MCN-PV 2750. Flynn et al. (2000), Kammerer et al. (2008), Ranivoharimanana (2012), Melo et al. (2015), Melo et al. (2019). Makay Formation; Santa Maria Formation, Santacruzodon Assemblage Zone. Early Carnian (Abdala et al., 2020).';
	TEXT  TAXON = 37 TEXT = 'MACN 18114, MACN 18125; MCZ 111-64A, MCZ 33458M, MCZ 377-58M, MCZ 4074, MCZ 4468?4470, MCZ 4480, MCZ 4482, MCZ 4483, MCZ 4486, MCZ 4493, MCZ 4500, MCZ 4502, MCZ 4510, MCZ 4781; MLP 43-VII-14-2, MLP 43-VII-14-3; MCP 1522 PV (holotype of Exaeretodon riograndensis), MCP 2361 PV, MCP 3843 PV; PVL 2056, 2079, 2082, 2083, 2094, 2473, 2554, 2565, 2750; PVSJ 157.Bonaparte (1962, 1963a,b,c,1966), Chatterjee (1982), Hopson (1984), Go�i and Goin (1990), Abdala et al. (2002), Abdala and Malabarba (2007), Liu (2007), Oliveira, et al. (2007), Liparini et al. (2013), Kubo et al. (2017). Ischigualasto Formation, Scaphonyx-Exaeretodon-Herrerasaurus Biozone, Argentina; Santa Maria Formation, Paran� Basin, Brazil, Dinodontosaurus (Exaeretodon major) and Hyperodapedon Assemblage Zone (Exaeretodon riograndensis); Maleri Formation, India; the presence of Exaeretodon in the Dinodontosaurus Assemblage Zone of Brazil should be considered with caution, because the taxonomic identity of E. major is tentative (see Abdala et al. 2002). Late Carnian (Abdala et al., 2020).';
	TEXT  TAXON = 38 TEXT = 'PVSJ 422 (holotype of Ecteninion lunensis), PVSJ 481, PVSJ 693. Martinez et al. (1996). Ischigualasto Formation, Ischigualasto-Villa Union Basin, Scaphonyx-Exaeretodon-Herrerasaurus Biozone, Argentina. Late Cranian (Abdala et al. 2020).';
	TEXT  TAXON = 39 TEXT = 'UFRGS PV-1051-T (holotype), UFRGS PV-1051-T, UFRGS PV-1053-T, UFRGS PV-1069-T, UFRGS PV-1070-T, UFRGS PV-1071-T, CAPPA/UFSM 0029. Oliveira et al. (2010, 2016), Stefanello et al. (2018). Santa Maria Formation, Hyperodapedon Assemblage Zone, Late Carnian (Schultz et al., 2020).';
	TEXT  TAXON = 40 TEXT = 'GPIT 40 (holotype of Chiniquodon theotonicus), 1050 (holotype of Belesodon magnificus); NHMUK R8429, MCP PV1600 (holotype of Probelesodon kitchingi), PULR 12* (holotype of Probelesodon minor), PULR 18* (holotype of Probelesodon lewisi), UFRGS PV 66T, UFRGS PV66Tg, UFRGS PV122T,UFRGS PV274, UFRGS PV275T; PVL 4167,PVL 4444, PVL 4448, PVL 4674, PVL 4675; MCZ 1533, MCZ 3035, MCZ 3614, MCZ 3615, MCZ 3776, MCZ 3777, MCZ 3779, MCZ 3781, MCZ 4002, MCZ 4020, MCZ 4100, MCZ 4296, MCZ 8823, PVSJ 411 (holotype of Probelesodon sanjuanensis),CRILAR-PV109, Huene (1935-1942); Bonaparte (1966); Romer (1969a, 1969b, 1973), Romer and Lewis (1973), Teixeira (1982), Martinez and Foster (1996), Abdala (1996a), Abdala and Gianini (2002), Kemp (2009), Abala and Smith (2009), Kammerer et al. (2010), Mocke et al. (2019). Chanares and Ischigualasto formations, upper Omingonde Formation, Makay Formation, Santa Maria Formation, Dinodontosaurus Assemblage Zone. Early Carnian (Abdala et al., 2020, Schultz et al., 2020).';
	TEXT  TAXON = 41 TEXT = 'NMMNH P-12971 (holotype). Lucas and Hunt (1990), Lucas and Luo (1993). Tecovas Formation, Norian (Abdala, 2021).';
	TEXT  TAXON = 42 TEXT = 'NHMUK: several specimens, MCZ 8868- 8886, MCZ 8843, MCZ 8851-8867, MCZ 8846, MNA V3244, MCZ 8843, MCZ 8897, IVPP 4008. K�hne (1956), Crompton (1964), Luo and Sun (1984), Sues (1985), Fedak et al. (2015). Windsor Hill Quarry (?Mendip 14?), England (K�hne 1956); Rhaeto-Liassic bone bed, Baden-W�rttemberg, Germany (Simpson 1928); Kayenta Formation, northern Arizona, USA (Sues 1985b); Lower Lufeng Formation, Yunnan, China (Luo and Sun 1993); Rheatian-Pliensbachian (Abdala, 2021).';
	TEXT  TAXON = 43 TEXT = 'MCZ 8811, MCZ 8812. MCZ 8832, MCZ 8835, MCZ 8838, MNA V3141, MNA V3224, MNA V3235, USNM 317201, TMM 43690-5. Kermack (1982), Clark and Hopson (1985), Lewis (1986), Sues (1986), Sues et al. (1994), Sues and Jenkins (2007), Hoffman and Rowe (2018). Kayenta Formation, northern Arizona, USA; Sinemurian?Pliensbachian (Kielan-Jaworowska et al. 2004).';
	TEXT  TAXON = 44 TEXT = 'NHMUK R8181 (holotype), NHMUK R8502, NHMUK R15976, NHMUK R15979, BSP 1936 II1-II6, BP/1/4965, BP/1/4976, BP/1/4261, BP/1/4778, BP/1/4782, BP/1/4785, BP/1/5167, SAM-PK-K1411, SAM-PK-K1330, SAM-PK-K1474, SAM-PK-K4799, SAM-PK-K7903, Owen (1894), Broom (1905,1910), Broili and Schroder (1936), Ginsburg (1962), Gow (1986, 1991), Gaetano et al (2017).  upper Elliot Formations, Massospondylus Assemblage Zone, Hettangian-Pliensbachian (Viglietti et al., 2020b).';
	TEXT  TAXON = 45 TEXT = ' IVPP V1-V5, IVPP V7-V12, IVPP V14, IVPP V65-V67, IVPP V68, IVPP V4009, IVPP V8536, IVPP V8537; GMC V1037 (holotype of Bienotherium magnum), . Young (1940, 1947), Watson (1942); Chow (1962), Hopson (1964, 1966), Cui and Sun (1987), Luo and Wu (1994). Lower Lufeng Formation (Luo and Wu, 1994). (Hettangian-Sinnemurian (Abdala, 2021).';
	TEXT  TAXON = 46 TEXT = ' BP/1/6106 (holotype). Sidor and Hancox (2006). ? lower Upper Elliot Formation (Bordy et al., 2020, Viglietti et al., 2020). ?Hettangian.';
	TEXT  TAXON = 47 TEXT = 'NHMUK R4091 (holotype); BP/1/4381,BP/1/ 4741, BP/1/4761, BP/1/5110, BP/1/5623, BP/1/5691; SAM-PK-K1329, SAM-PK-K1350, SAM-PK-K-1394. Watson (1913b); Gow (1980, 2001); Shubin et al. (1991), Wible and Hopson (1993). Upper Elliot Formation, Karoo Basin, South Africa; McCoy Brook Formation, Nova Scotia, Canada; Early Jurassic (Liassic) (Shubin et al. 1991; Lucas and Hancox 2001; Kielan-Jaworowska et al. 2004, Viglietti et al., 2020b). ';
	TEXT  TAXON = 48 TEXT = 'NMQR 1536 (holotype), BP/1/4882. Crompton (1958,1963), Gow (1980,1994). upper Elliot and Clarens formations, Massospondylus Assemblage Zone, Hettangian-Pliensbachian (Viglietti et al., 2020b).';
	TEXT  TAXON = 49 TEXT = 'FMNH CUP 1 (holotype), FMNH CUP 5, IVPP V4726, IVPP V4727, IVPP V4729, IVPP V6693, IVPP V6747, IVPP V7201, IVPP V7203, IVPP V8683, IVPP V8688, IVPP V8689, IVPP V8691, IVPP V8692. Patterson and Olson (1961), Crompton and Sun (1985), Lucas and Luo (1993), Crompton and Luo (1993), Luo (1994). Lufeng Formation, Sinnemurian (Abdala, 2021).';
	TEXT  TAXON = 50 TEXT = 'CUP 2320, IVPP 8682, IVPP 8684, several specimens at the NHMUK and UMCZ. Morganucodon material includes 100 teeth from Duchy Quarry in the United Kingdom; massive quantities of partial or complete bones and teeth from Ewenny, Pant and Pontalum quarries in Wales (for example 900 mandibular fragments); five skulls and several partial skulls in China; 30 isolated teeth in continental deposits from Europe (Abdala, 2021). Kermack et al. (1973); Kermack and Mussett (1981); Jenkins and Parrington (1976), Lucas and Luo (1993), Wible and Hopson (1993), Luo (1994). Rhaetian-Pliensbachian, Bathonian (Abdala, 2021).';
	TEXT  TAXON = 51 TEXT = 'PIN 2005/2469, PIN 2005/2465. Sushkin (1929), Konjukova (1946), Tatarinov (1968), Ivakhnenko (2013). Sokolki Subassemblage (lower Vyatskian Gorizont) (Golubev 2000; Modesto and Rybczynski 2000); late Wuchiapingian (Cisneros et al. 2005), Changhsingian (Rubidge 2005). ';
	TEXT  TAXON = 52 TEXT = 'AM 4947; NHMUK R1718 (holotype of Cynosuchus suppostus); SAM-PK-4333 (holotype of Cynosuchus whaitsi); AM 4947, BP/1/1563, BP/1/3926, BP/1/4469, SAM-PK-K5211, SAM-PK-K5819, SAM-PK-K10694. Owen (1876), Haughton (1918), Brink (1965b), van Heerden (1976), Van den Brandt and Abdala (2018); most of the Balfour Formation, Karoo Basin, South Africa, Dicynodon AZ (Kitching 1995); Brink (1965b) reported that the provenance of BP/1/3926 was from levels of the Lystrosaurus AZ (see also Sidor and Smith 2004), but Kitching (1977, p. 86) stated that this specimen unquestionably came from levels of the Daptocephalus Zone (= Dicynodon AZ); early to end of the Lopingian (Lucas 2002); late Wuchiapingian-Changhsingian (Cisneros et al. 2005); Changhsingian (Rubidge 2005).';
	TEXT  TAXON = 53 TEXT = 'SAM-PK-K-9954 (holotype of Progalesaurus lootbergensis). Sidor and Smith (2004); near the top of Palingkloof Member of the Balfour Formation, Karoo Basin, South Africa, lowermost Lystrosaurus AZ (Sidor and Smith 2004); Induan (Neveling 2004; Rubidge 2005).';
	TEXT  TAXON = 54 TEXT = 'TM 279, RC 133. Van Heerden (1976), Van Heerden and Rubidge (1990). Balfour Formation, Daptocephalus Assemblage Zone (Viglietti, 2020).';
	TEXT  TAXON = 55 TEXT = 'UMCZ T905, BP/1/5540, BP/1/5835, BP/1/6159, BP/1/6102, NHCC LB28, NMT RB227, NHMUK PV R36800; NHMUK PV R3722, SAM-PK-6212, 5881a,b. Crompton (1955), Abdala et al. (2005), Hendrickx et al. (2016, 2019), Sidor and Hopson (2018). middle to upper Lifua Member, Manda Beds; subzones B and C of the Cynognathus AZ, Burgersdorp Formation, Beaufort Group, Karoo Supergroup; upper Ntawere Formation. Early to late Anisian, Middle Triassic (Hendrickx et al., 2019).';
	TEXT  TAXON = 56 TEXT = 'PULR-V121 (holotype). Los Colorados Formation. Norian (Abdala et al., 2020).';
	TEXT  TAXON = 57 TEXT = ' MCT-1716-R (holotype), MCT-1717-R. Martinelli et al. (2016). Santa Maria Formation, Dinodontosaurus Assemblage Zone. Early Carnian (Schultz et al., 2020).';
	TEXT  TAXON = 58 TEXT = 'UFRGS PV0962T (holotype). Bonaparte et al. (2006), Martinelli et al. (2016). Santa Maria Formation, Dinodontosaurus Assemblage Zone. Early Carnian (Schultz et al., 2020).';
	TEXT  TAXON = 59 TEXT = 'UFRGS-PV-0248 (holotype), CAPPA/UFSM 0123. Barberena et al. (1987), Bonaparte and Barberena (2001), Pacheco et al. (2017). Santa Maria Formation, Hyperodapedon Assemblage Zone, Late Carnian (Schultz et al., 2020).';
	TEXT  TAXON = 60 TEXT = 'UFSM 11579b (holotype). Martinelli et al. (2017b). Santa Maria Formation, Hyperodapedon Assemblage Zone, Late Carnian (Schultz et al., 2020).';
	TEXT  TAXON = 61 TEXT = 'MMACR-PV-003-T (holotype). Soares et al. (2014). Caturrita Formation, Riograndia Assemblage Zone. Norian (Schultz et al. 2020).';
	TEXT  TAXON = 62 TEXT = 'UFRGS-PV-1121-T (holotype). Soares et al. (2011), Martinelli et al. (2016). Santa Maria Formation, Santacruzodon Assemblage Zone, Early Carnian (Schultz et al. (2020). ';
	TEXT  TAXON = 63 TEXT = 'MMACR PV-0001-T (holotype). Oliveira et al. (2011), Martinelli et al. (2017c). Santa Maria Formation, Dinodontosaurus Assemblage Zone. Early Carnian (Schultz et al., 2020).';
	TEXT  TAXON = 64 TEXT = 'MCP-3934 PV (holotype). Abdala and Ribeiro (2000), Martinelli et al. (2017b). Santa Maria Formation, Hyperodapedon Assemblage Zone. Late Carnian (Schultz et al., 2020).';
	TEXT  TAXON = 65 TEXT = 'ANSP 10248 (holotype), USNM 437637, ROM 44300, ROM 44301, USNM 448579, USNM 448600, ROM 44302. Simpson (1926); Sues et al. (1994), Sues  (2001). Cumnock Formation, Sanford subbasin, Deep River Basin, Newark Supergroup (Sues, 2001).';
	TEXT  TAXON = 66 TEXT = ' PVSJ 882. Wallace et al. (2019). Ischigualasto Formation, upper portion of the La Pe�a Member and lower portion of the Scaphonyx-Exaeretodon-Herrerasaurus biozone. Late Carnian.';
	TEXT  TAXON = 67 TEXT = 'PVSJ 881. Martinez et al. (2013). Ischigualasto Formation, Middle Scaphonyx-Exaeretodon-Herrerasaurus Biozone (Martinez et al., 2013). Late Carnian.';
	TEXT  TAXON = 68 TEXT = 'UFRGS PV-0599-T (holotype), UFRGS PV-1029-T, UFRGS PV-1068-T, UFRGS PV-1167-T, UFRGS PV-1169-T, UFRGS PV-1170-T, UFRGS PV-1171-T, UFRGS PV-1172-T, UFRGS PV-1175-T.  Martinelli et al. (2005), Oliveira et al. (2010). Caturrita Formation, Riograndia Assemblage Zone, Norian (Schultz et al., 2020).';
	TEXT  TAXON = 69 TEXT = 'SAM 1885, SAM 2782. Broom (1912), Gow (1980). Upper Elliot Formation, Massospondylus Assemblage Zone, Hettangian-Sinemurian (Viglietti et al., 2020b)';
	TEXT  TAXON = 70 TEXT = 'BP/1/7971, CGP GHG141, SAMPK-K10702, SAM-PK-K10596. Abdala et al. (2019). Balfour Formation; Lystrosaurus maccaigi-Moschorhinus Subzone, Daptocephalus Assemblage Zone. Upper Changhsingian (Viglietti, 2020).';
	TEXT  TAXON = 71 TEXT = 'SAM-PK-K10138. Botha-Brink and Abdala (2008); Kammerer (2016). Hoedemaker Member of the Teekloof Formation;Tropidostoma-Gorgonops Sub Assemblage Zone (Endothiodon Assemblage Zone) (Day and Smith, 2020).';
	TEXT  TAXON = 72 TEXT = 'NHCC LB277. Huttenlocker and Sidor (2020) and Pusch et al. (2021). Upper Madumabisa Mudstone Formation, Lopingian (late Permian, Wuchiapingian).';
	TEXT  TAXON = 73 TEXT = 'GSN F1591 (holotype). Hendrickx et al. (2020). upper Omingonde Formation, late Anisian (Hancox et al., 2020) or late Ladinian, early Carnian (Abdala and Smith, 2009; Peecook et al., 2018, see also Abdala et al., 2020).';

	TEXT   CHARACTER = 1 TEXT = 'Structure formed by the dorsal projection of the premaxillary anterior process, connecting dorsally with the anterior tips of the nasals and separating the external nasal opening. Also called internasal, ascending or prenasal process.';
	TEXT   TAXON = 1 CHARACTER = 1 TEXT = Changed_from_0_to_?_as_this_region_is_unknown.;
	TEXT   TAXON = 2 CHARACTER = 1 TEXT = RC_92;
	TEXT   TAXON = 3 CHARACTER = 1 TEXT = 'BP/1/4602, NHMQR 3340';
	TEXT   TAXON = 5 CHARACTER = 1 TEXT = 'Abdala (2007, text-fig. 2E)';
	TEXT   TAXON = 6 CHARACTER = 1 TEXT = 'BSP 1934VIII1, 1934VIII6.';
	TEXT   TAXON = 8 CHARACTER = 1 TEXT = 'BP/1/4658';
	TEXT   TAXON = 9 CHARACTER = 1 TEXT = NMQR_3255;
	TEXT   TAXON = 10 CHARACTER = 1 TEXT = Anterior_portion_of_the_snout_not_preserved_in_IVPP_V2339;
	TEXT   TAXON = 11 CHARACTER = 1 TEXT = 'Gao et al (2010:8): The premaxilla sends a slender internasal process first dorsally then turning posteriorly to separate the external nares.';
	TEXT   TAXON = 12 CHARACTER = 1 TEXT = 'SAM-PK-11755';
	TEXT   TAXON = 13 CHARACTER = 1 TEXT = MCP_3167PV;
	TEXT   TAXON = 15 CHARACTER = 1 TEXT = The_anterior_portion_of_the_snout_dorsally_is_compressed_and_shattered_and_it_is_not_possible_to_recognize_this_feature_with_certainty_changed_from_0_to_?;
	TEXT   TAXON = 16 CHARACTER = 1 TEXT = Broken_but_preserved_the_tip_between_the_nasals.;
	TEXT   TAXON = 18 CHARACTER = 1 TEXT = 'Changed from 1 to 0. In MNHN 1955-25 seems to be present (Battail, 2005, fig. 8)';
	TEXT   TAXON = 19 CHARACTER = 1 TEXT = Changed_from_0_to_1.;
	TEXT   TAXON = 21 CHARACTER = 1 TEXT = Changed_from_0_to_?;
	TEXT   TAXON = 23 CHARACTER = 1 TEXT = 'After NHMUK R9387, R9390.';
	TEXT   TAXON = 26 CHARACTER = 1 TEXT = Changed_from_0_to_?;
	TEXT   TAXON = 27 CHARACTER = 1 TEXT = Scored_after_NCSM_20698;
	TEXT   TAXON = 29 CHARACTER = 1 TEXT = Changed_from_0_to_?.;
	TEXT   TAXON = 32 CHARACTER = 1 TEXT = Changed_from_0_to_1.;
	TEXT   TAXON = 37 CHARACTER = 1 TEXT = Incomplete;
	TEXT   TAXON = 39 CHARACTER = 1 TEXT = Changedfrom_0_to_1.;
	TEXT   TAXON = 42 CHARACTER = 1 TEXT = Changed_from_0_to_1.;
	TEXT   TAXON = 44 CHARACTER = 1 TEXT = Changed_from_0_to_1_as_the_process_is_incomplete_according_to_Broom_1910.;
	TEXT   TAXON = 45 CHARACTER = 1 TEXT = 'Changed from 0 to 1 according to Young, 1947.';
	TEXT   TAXON = 46 CHARACTER = 1 TEXT = Changed_from_0_to_?;
	TEXT   TAXON = 48 CHARACTER = 1 TEXT = Changed_from_0_to_?;
	TEXT   TAXON = 49 CHARACTER = 1 TEXT = Changed_from_0_to_1._It_is_apparently_absent_according_to_Kermack_and_Mussett_1981;
	TEXT   TAXON = 50 CHARACTER = 1 TEXT = Changed_from_0_to_1._It_is_apparently_absent_according_to_Kermack_and_Mussett_1981;
	TEXT   TAXON = 51 CHARACTER = 1 TEXT = Changed_from_0_to_?.;
	TEXT   TAXON = 55 CHARACTER = 1 TEXT = Change_from_1_to_?;
	TEXT   TAXON = 59 CHARACTER = 1 TEXT = Changed_from_?_to_0.;

	TEXT   CHARACTER = 2 TEXT = Dorsal_projection_on_the_lateroposterior_margin_of_the_premaxilla_at_the_contact_with_the_maxilla.;
	TEXT   TAXON = 1 CHARACTER = 2 TEXT = Changed_from_?_to_0.;
	TEXT   TAXON = 2 CHARACTER = 2 TEXT = 'Observed in RC 304, see also Kemp (1979, fig. 3a).';
	TEXT   TAXON = 3 CHARACTER = 2 TEXT = 'BP/1/4602, NMQR 3542';
	TEXT   TAXON = 4 CHARACTER = 2 TEXT = UCMP_40466;
	TEXT   TAXON = 5 CHARACTER = 2 TEXT = 'Typical NM cynodont style, with no projection dorsally';
	TEXT   TAXON = 6 CHARACTER = 2 TEXT = 'Changed from 0 to 1, after NMQR 1444';
	TEXT   TAXON = 7 CHARACTER = 2 TEXT = UCMP_42446;
	TEXT   TAXON = 8 CHARACTER = 2 TEXT = 'BP/1/4658';
	TEXT   TAXON = 11 CHARACTER = 2 TEXT = 'Gao et al., 2010: figs. 3C, 4C).';
	TEXT   TAXON = 13 CHARACTER = 2 TEXT = Tentative_score_after_MCP_3167PV;
	TEXT   TAXON = 16 CHARACTER = 2 TEXT = Reconstruction_by_Jjim_Hopson.;
	TEXT   TAXON = 20 CHARACTER = 2 TEXT = Changed_from_?_to_0;
	TEXT   TAXON = 27 CHARACTER = 2 TEXT = Scored_after_NCSM_20698;
	TEXT   TAXON = 30 CHARACTER = 2 TEXT = Changed_from_2_to_0.;
	TEXT   TAXON = 31 CHARACTER = 2 TEXT = Changed_from_?_to_0.;
	TEXT   TAXON = 32 CHARACTER = 2 TEXT = 'Changed from 2 to ? (sutures not visible)';
	TEXT   TAXON = 35 CHARACTER = 2 TEXT = Changed_from_?_to_0;
	TEXT   TAXON = 36 CHARACTER = 2 TEXT = Changed_from_?_to_0;
	TEXT   TAXON = 42 CHARACTER = 2 TEXT = Changed_from_1&2_to_2._;
	TEXT   TAXON = 45 CHARACTER = 2 TEXT = 'Changed from 1 to 2 according to Young, 1947.';
	TEXT   TAXON = 51 CHARACTER = 2 TEXT = 'It is not possible to be sure of the extension of this process from the illustrations (e.g. Sushkin, 1929: fig. 2)';
	TEXT   TAXON = 54 CHARACTER = 2 TEXT = 'Changed from ? to 0 (TM279).';
	TEXT   TAXON = 55 CHARACTER = 2 TEXT = 'As observed in C. kannemeyeri SAM-PK-12168';
	TEXT   TAXON = 57 CHARACTER = 2 TEXT = Changed_from_?_to_0;
	TEXT   TAXON = 58 CHARACTER = 2 TEXT = _It_is_interpreted_by_Bonaparte_et_al_2016_to_have_contacted_the_nasal.;
	TEXT   TAXON = 59 CHARACTER = 2 TEXT = Changed_from_2_to_1_after_fig_1_of_Barberena_et_al_1987_and_Bonaparte_and_Barberena_2001.;
	TEXT   TAXON = 66 CHARACTER = 2 TEXT = Inferred;

	TEXT   CHARACTER = 3 TEXT = Dorsoposterior_projection_of_the_septomaxilla_located_between_nasal_and_maxilla.;
	TEXT   TAXON = 1 CHARACTER = 3 TEXT = Changed_from_?_to_1;
	TEXT   TAXON = 2 CHARACTER = 3 TEXT = 'Observed in RC 5, 304.Brink 1963 (fig. 10c), Kemp (1979, fig. 3a).';
	TEXT   TAXON = 3 CHARACTER = 3 TEXT = 'BP/1/4602, NMQR 3542';
	TEXT   TAXON = 4 CHARACTER = 3 TEXT = NHMUK_R511;
	TEXT   TAXON = 5 CHARACTER = 3 TEXT = 'A sshort projection is clear in TM 25, altough is not evident in Abdala (2007) illustrations.';
	TEXT   TAXON = 6 CHARACTER = 3 TEXT = 'Broili and Schroder (1935; figs. 1 and 2)';
	TEXT   TAXON = 7 CHARACTER = 3 TEXT = 'Changed from 0 to 1 after RC 112/P1, USNM V23352. See also (Hopson and Kitching, 2001: fig. 6C)';
	TEXT   TAXON = 8 CHARACTER = 3 TEXT = 'BP/1/4658';
	TEXT   TAXON = 9 CHARACTER = 3 TEXT = 'Changed from 0 to 1. Abdala et al. (2006, see fig. 3) identified the the tip of the posterodorsal process of the septomaxilla in NMQR 3255 embraced in the anterodorsal of the maxilla. The same condition is observed in SAM-PK-11481 and BP/1/5363. Liu and Olsen (2010, appendix) quoting the NMQR 3255 scored as long.';
	TEXT   TAXON = 10 CHARACTER = 3 TEXT = Changed_from_0_to_1._the_condition_in_IVPP_V2339_is_comparable_to_that_of_Thrinaxodon_and_then_short._;
	TEXT   TAXON = 11 CHARACTER = 3 TEXT = 'Gao et al., 2010: figs. 3A, 4A, C).';
	TEXT   TAXON = 16 CHARACTER = 3 TEXT = After_unpublished_figure_of_Jim_Hopson.;
	TEXT   TAXON = 20 CHARACTER = 3 TEXT = Changed_from_?_to_1;
	TEXT   TAXON = 24 CHARACTER = 3 TEXT = Changed_from_1_to_0.;
	TEXT   TAXON = 25 CHARACTER = 3 TEXT = Changed_from_1_to_0._;
	TEXT   TAXON = 27 CHARACTER = 3 TEXT = Scored_after_NCSM_20698.;
	TEXT   TAXON = 30 CHARACTER = 3 TEXT = Changed_frorm_0_to_1.;
	TEXT   TAXON = 31 CHARACTER = 3 TEXT = Changed_from_?_to_0.;
	TEXT   TAXON = 35 CHARACTER = 3 TEXT = Changed_from_?_to_1;
	TEXT   TAXON = 36 CHARACTER = 3 TEXT = Changed_from_?_to_1;
	TEXT   TAXON = 39 CHARACTER = 3 TEXT = Changed_from_0_to_1.;
	TEXT   TAXON = 45 CHARACTER = 3 TEXT = 'Changed from 0 to 1 according to Young, 1947';
	TEXT   TAXON = 51 CHARACTER = 3 TEXT = 'Abdala: After Sushkin, 1929: fig. 1; Konjukova, 1946: fig. 1), reconfirmed after reconstruction by Jim Hopson, clearly visible on the right side.';
	TEXT   TAXON = 54 CHARACTER = 3 TEXT = 'Changed from ? to 1 (TM279)';
	TEXT   TAXON = 55 CHARACTER = 3 TEXT = 'I could not check this scoring in C. metabolus. Long in SAM-PK-12168';

	TEXT   CHARACTER = 4 TEXT = Bone_located_lateral_to_the_frontal_and_anterior_to_the_postorbital_forming_the_anterodorsal_margin_of_the_orbit.;
	TEXT   TAXON = 2 CHARACTER = 4 TEXT = 'RC 92, BPI/1/3747';
	TEXT   TAXON = 3 CHARACTER = 4 TEXT = 'BP/1/4602, NMQR 3542, NMQR 860. All specimens with the area preserved.';
	TEXT   TAXON = 5 CHARACTER = 4 TEXT = 'Abdala (2007, text-fig. 1A, 2A)';
	TEXT   TAXON = 11 CHARACTER = 4 TEXT = 'Gao et al. (2010: figs. 3A, C, 4A, C).';
	TEXT   TAXON = 15 CHARACTER = 4 TEXT = 'Hopson (2014: fig.14.1)';
	TEXT   TAXON = 18 CHARACTER = 4 TEXT = 'Sutures are not clear in the specimens but there are some ridges suggesting the presence of the prefrontal separating the frontal from the orbits. This was interpreted by Gow and Hancox (1993) and Battail (2005) and it is followed here.';
	TEXT   TAXON = 27 CHARACTER = 4 TEXT = Changed_from_?_to_0;
	TEXT   TAXON = 31 CHARACTER = 4 TEXT = Wallace_et_al_2019_proposed_changing_this_to_0_after_Ruf_et_al_2014._They_identify_a_prefrontal_in_a_CT_with_doubts.;
	TEXT   TAXON = 35 CHARACTER = 4 TEXT = Changed_from_?_to_0;
	TEXT   TAXON = 54 CHARACTER = 4 TEXT = Changed_from_1_to_0.;
	TEXT   TAXON = 56 CHARACTER = 4 TEXT = 'Yo creo que definitivamente est� ausente (1). Pero Fer tiene dudas entonces lo paso a ?';
	TEXT   TAXON = 57 CHARACTER = 4 TEXT = This_is_not_observable_or_mentioned_by_Martinelli_et_al_2016._Changed_from_0_to_?;
	TEXT   TAXON = 58 CHARACTER = 4 TEXT = Changed_from_?_to_1;
	TEXT   TAXON = 59 CHARACTER = 4 TEXT = 'Changed from 1 to 0 after Wallace et al 2019 who stated that Bonaparte and Barberena, 2001 figured the prefrontal as present';

	TEXT   CHARACTER = 5 TEXT = 'Suture between these bones is usually on the dorsal margin of the orbits, but the frontal can be interposed negating the suture between prefrontal and postorbital. These bones are evolutionary lost in later therapsids.';
	TEXT   TAXON = 2 CHARACTER = 5 TEXT = 'RC 92, BPI/1/3748';
	TEXT   TAXON = 5 CHARACTER = 5 TEXT = 'Abdala (2007, text-fig. 1A, 2A)';
	TEXT   TAXON = 11 CHARACTER = 5 TEXT = 'Gao et al. (2010: figs. 3A, C, 4A, C).';
	TEXT   TAXON = 15 CHARACTER = 5 TEXT = 'Hopson (2014: fig.14.1)';
	TEXT   TAXON = 17 CHARACTER = 5 TEXT = Changed_from_1_to_?;
	TEXT   TAXON = 27 CHARACTER = 5 TEXT = Changed_from_?_to_1;
	TEXT   TAXON = 35 CHARACTER = 5 TEXT = Changed_from_?_to_1;
	TEXT   TAXON = 50 CHARACTER = 5 TEXT = 'Changed from 0 to -';
	TEXT   TAXON = 55 CHARACTER = 5 TEXT = 'Changed from ? to 1 following figs by Sidor and Hopson, 2018';
	TEXT   TAXON = 66 CHARACTER = 5 TEXT = Changed_from_?_to_0.;

	TEXT   CHARACTER = 6 TEXT = This_bone_forms_the_postorbital_bar_and_the_posterodorsal_margin_of_the_orbit._Postorbital_is_evolutionary_lost_resulting_in_the_coalescence_of_the_orbit_and_temporal_opening.;
	TEXT   TAXON = 1 CHARACTER = 6 TEXT = From_paper_Botha_et_al_2007.;
	TEXT   TAXON = 3 CHARACTER = 6 TEXT = 'BP/1/4602, NMQR 3542, NMQR 860. All specimens with the area preserved.';
	TEXT   TAXON = 5 CHARACTER = 6 TEXT = 'Abdala (2007, text-fig. 1A, 2A)';
	TEXT   TAXON = 11 CHARACTER = 6 TEXT = 'Gao et al. (2010: figs. 3A, C, 4A, C).';
	TEXT   TAXON = 15 CHARACTER = 6 TEXT = 'Hopson (2014: fig.14.1)';
	TEXT   TAXON = 32 CHARACTER = 6 TEXT = 'The presence of the postorbital is uncertain (Bonaparte 1980).';
	TEXT   TAXON = 45 CHARACTER = 6 TEXT = This_is_not_preserved_in_the_holotypes._I_would_change_this_to_?_as_I_could_not_check_the_scoring.;
	TEXT   TAXON = 55 CHARACTER = 6 TEXT = Changed_from_?_to_0_after_C._metabolus_NHCC_LB28;
	TEXT   TAXON = 58 CHARACTER = 6 TEXT = Changed_from_?_to_2;
	TEXT   TAXON = 59 CHARACTER = 6 TEXT = 'Changed from 2 to 1 after Wallace et al 2019 who stated that Bonaparte and Barberena, 2001 figured the postorbital as present';

	TEXT   CHARACTER = 7 TEXT = This_opening_is_located_on_the_temporal_region_of_the_skull_surrounded_by_the_parietal_bone_and_lodging_the_pineal_eye._The_foramen_is_represented_in_several_living_diapsids_but_is_unknown_in_living_mammals.;
	TEXT   TAXON = 3 CHARACTER = 7 TEXT = 'BP/1/4602, NMQR 3542, NMQR 860. All specimens with the area preserved.';
	TEXT   TAXON = 5 CHARACTER = 7 TEXT = 'Abdala (2007, text-fig. 1A, 2A)';
	TEXT   TAXON = 11 CHARACTER = 7 TEXT = 'Gao et al. (2010: figs. 3A,4A).';
	TEXT   TAXON = 34 CHARACTER = 7 TEXT = 'Changed from 1 to 0. It is present at least in some specimens (eg., MCZ 3807). See also Romer, 1967.';
	TEXT   TAXON = 35 CHARACTER = 7 TEXT = 'Kammerer et al 2012 illustrates a pineal foramen in the reconstruction of the juvenile of Dadadon. However, they do not mention or figure in which specimen this is visible. The adult specimens lack a pineal foramen. Ranivoharimanana et al 2011 said that young individuals have a pineal opening.';
	TEXT   TAXON = 36 CHARACTER = 7 TEXT = Changed_from_?_to_1;
	TEXT   TAXON = 51 CHARACTER = 7 TEXT = 'Abdala: I consider as the true foramen the vacuity mentioned by Tatarinov: ?the ?foramen parietale? mentioned by Sushkin and illustrated by Konzhukova for PIN 2005/2469 is actually merely a vacuity at the anterior end of the sagittal crest bordered on the sides by the edges of the frontal rising up to form a crest. This vacuity also occurs in PIN 2005/2465. A true parietal foramen is lacking in Dvinia, probably because of the intensive development of the sagittal crest? (Tatarinov, 1968: 8).^nAfter observation of the cast v98136 in Berkeley it seems that the foramen is really absent as indicated by Tatarinov (1968). So I must change to (1) in the DM. ^nAddenda, in reconstruction by Jim Hopson the foramen is present and he also have described it in the text, although with some uncertainty. His final decision is based on the condition present in others basal cynodonts. This certainly is advisable but it must be considered that the observation of this feature in the material of the taxon is then ambiguous. I will score as present following Jim decision. Present (0).^n';
	TEXT   TAXON = 55 CHARACTER = 7 TEXT = 'Changed from ? to 0. Present in C. kannemeyeri (SAM-PK-12168). ';

	TEXT   CHARACTER = 8 TEXT = 'Central portion of the temporal region of the skull formed by the parietal and sometimes by a small portion of the postorbital, where is located the sagittal crest.';
	TEXT   TAXON = 2 CHARACTER = 8 TEXT = 'The score is variable. For example the parietal region appears elevated in RC 5, RC12,RC 72, RC 87, RC 92, RC 130, RC 304 SAM Pk K8511 and BP/1/3748. But not in all specimens (e.g., BP/1/2600 or NHMUK  PV37054. However in larger specimens is present and we scored like that.';
	TEXT   TAXON = 3 CHARACTER = 8 TEXT = 'BP/1/4602, NMQR 3542, NMQR 860. All specimens with the area preserved. It should be said that several specimens show the frontal and parietal region in the middle of the skull ascending (see for example Jasinoski and Abdala, 2017, fig.2), but these condition is completely different to the abrupt elevation of the parietal scored in Dvinia and Procynosuchus.';
	TEXT   TAXON = 5 CHARACTER = 8 TEXT = 'Abdala (2007, text-fig. 1D,E, 2D,E)';
	TEXT   TAXON = 11 CHARACTER = 8 TEXT = 'Gao et al. (2010: figs. 3C, 4C).';
	TEXT   TAXON = 23 CHARACTER = 8 TEXT = Changed_from_0_to_?;
	TEXT   TAXON = 26 CHARACTER = 8 TEXT = Changed_from_1_to_0;
	TEXT   TAXON = 27 CHARACTER = 8 TEXT = Changed_from_?_to_0;
	TEXT   TAXON = 32 CHARACTER = 8 TEXT = Changed_from_?_to_0;
	TEXT   TAXON = 33 CHARACTER = 8 TEXT = Changed_from_1_to_0;
	TEXT   TAXON = 35 CHARACTER = 8 TEXT = 'Changed from ? to 0 (although the parietal region is slightly higher, it is not comparable to what is observed in Oligokyphus for example).';
	TEXT   TAXON = 45 CHARACTER = 8 TEXT = Changed_from_?_to_1.;
	TEXT   TAXON = 55 CHARACTER = 8 TEXT = 'Changed from ? to 0. This is observed in C. kannemeyeri (SAM-PK-12168) and inferred for C. metabolus (NHCC LB28).';
	TEXT   TAXON = 57 CHARACTER = 8 TEXT = Changed_from_?_to_0;
	TEXT   TAXON = 59 CHARACTER = 8 TEXT = Changed_from_?_to_0.;
	TEXT   TAXON = 66 CHARACTER = 8 TEXT = Changed_from_?_to_0.;

	TEXT   CHARACTER = 9 TEXT = Refers_to_the_limitation_of_the_parietal_to_the_sagittal_crest_or_its_extension_posteriorly_to_form_part_of_the_occipital_crest.;
	TEXT   TAXON = 1 CHARACTER = 9 TEXT = Changed_from_?_to_0;
	TEXT   TAXON = 3 CHARACTER = 9 TEXT = 'NMQR 1451, BP\1\4602^n^n';
	TEXT   TAXON = 5 CHARACTER = 9 TEXT = 'The squamosal extends very near to the origin of the occipital crest. There is only a very small portion of the parietal after the end of the sagittal crest. This was scored as 0 by Abdala (2007) and the condition is certainly different from most other cynodonts in which the parietal forms a more extensive portion of the occipital crest. However, considering that the parietal is passing the posterior end of the sagittal crest is that we change the score to 1.';
	TEXT   TAXON = 7 CHARACTER = 9 TEXT = ' State 0 in BSP 1934 VIII19, State 1 in  BSP 1934 VIII14, BSP 1934 VIII20, SAM-PK-K5222';
	TEXT   TAXON = 8 CHARACTER = 9 TEXT = 'Posterior AM 461, CGP JNN 2000/7/2A; Anterior BP/1/4661 and BP/1/4658';
	TEXT   TAXON = 9 CHARACTER = 9 TEXT = 'Abdala et al. (2006, fig. 2); SAM-PK-11481';
	TEXT   TAXON = 11 CHARACTER = 9 TEXT = 'Follwing this description of Gao et al (2010: 10) we score tentatively as present:Posterolaterally, a thickened posttemporal process of the parietal diverges from the intertemporal crest and runs posteroventrally toward the posterior extremity of the temporal fenestra. ';
	TEXT   TAXON = 13 CHARACTER = 9 TEXT = UFRGS_267PV;
	TEXT   TAXON = 18 CHARACTER = 9 TEXT = 'Tentative score after Battail (2005, figure 8, left side)';
	TEXT   TAXON = 19 CHARACTER = 9 TEXT = Changed_from_?_to_1.;
	TEXT   TAXON = 20 CHARACTER = 9 TEXT = Changed_from_?_to_1;
	TEXT   TAXON = 22 CHARACTER = 9 TEXT = Changed_from_?_to_1.;
	TEXT   TAXON = 26 CHARACTER = 9 TEXT = Changed_from_0_to_1;
	TEXT   TAXON = 27 CHARACTER = 9 TEXT = Changed_from_?_to_1;
	TEXT   TAXON = 30 CHARACTER = 9 TEXT = Changed_from_?_to_1_after_von_Huene_1936;
	TEXT   TAXON = 31 CHARACTER = 9 TEXT = Changed_from_?_to_1.;
	TEXT   TAXON = 35 CHARACTER = 9 TEXT = Changed_from_?_to_1.;
	TEXT   TAXON = 36 CHARACTER = 9 TEXT = Probably_1_but_not_preserved.;
	TEXT   TAXON = 38 CHARACTER = 9 TEXT = Changed_from_1_to_0.;
	TEXT   TAXON = 40 CHARACTER = 9 TEXT = Changed_from_1_to_0.;
	TEXT   TAXON = 45 CHARACTER = 9 TEXT = Changed_from_1_to_0.;
	TEXT   TAXON = 48 CHARACTER = 9 TEXT = Changed_from_?_to_1.;
	TEXT   TAXON = 51 CHARACTER = 9 TEXT = 'Changed from ? to 0. Abdala: Following drawing by Hopson, the posterior border of the parietal seems to reach the origin of the occipital crest. Then based in this I score this state.';
	TEXT   TAXON = 53 CHARACTER = 9 TEXT = Changed_from_1_to_0.;
	TEXT   TAXON = 54 CHARACTER = 9 TEXT = 'Changed from ? to 1. Observed on the specimens (contra van Heerden 1976 fig 1)';
	TEXT   TAXON = 55 CHARACTER = 9 TEXT = 'Changed from ? to 1. Posterior to the occipital crests in C. kannemeyeri (SAM-PK-12168).';
	TEXT   TAXON = 66 CHARACTER = 9 TEXT = Changed_from_?_to_1.;

	TEXT   CHARACTER = 10 TEXT = 'This compares the snout length, measured form the tip of the skull to the anterior margin of the orbit, versus the temporal length, measured from the posterior margin of the postorbital bar until the posterior tip of the parietal crest (see Abdala and Giannini, 2002, text-fig. 4).';
	TEXT   TAXON = 2 CHARACTER = 10 TEXT = 'See Abdala and Giannini (2002, text-fig. 7).';
	TEXT   TAXON = 3 CHARACTER = 10 TEXT = 'Meaurements after photos in dorsal view using Digimizer. NMQR 860 is subequal (snout is 1.04 of the temporal region length); AMNH FARB 2223 is subequal (snout is 1.05 of the temporal region)  NMQR 1451 is longer (snout is1.29 of temporal length). We scored here following the condition in the largest specimen of the taxon.';
	TEXT   TAXON = 4 CHARACTER = 10 TEXT = 'Changed from 01 to 0 (see Abdala and Giannini, 2002, text-fig. 7)';
	TEXT   TAXON = 5 CHARACTER = 10 TEXT = 'Snout is 39% of basal skull length, Temporal region is 40% of basal skull length (Abdala, 2007, table 1).';
	TEXT   TAXON = 6 CHARACTER = 10 TEXT = 'Abdala and Giannini (2002, text-fig. 7). ';
	TEXT   TAXON = 7 CHARACTER = 10 TEXT = 'Abdala and Giannini (2002, text-fig. 7). ';
	TEXT   TAXON = 8 CHARACTER = 10 TEXT = 'Measurment with digimizer in BP/1/4658 are temporal length 5 cm and snout 3.9 cm. Skull length is 9.6 cm (Abdala et al., 2006, table 4). Snout is 41% and temporal length is 52% of the basal skull length. Changed from 1 to 2. ';
	TEXT   TAXON = 9 CHARACTER = 10 TEXT = 'Abdala et al. (2006, table 2).';
	TEXT   TAXON = 11 CHARACTER = 10 TEXT = 'Gao et al. (2010: figs. 3A,4A).';
	TEXT   TAXON = 12 CHARACTER = 10 TEXT = 'Measurment with digimizer in UMZC T.907 are temporal length 6.7 cm and snout estimated 6 cm. Estimated skull length is 13 cm (Abdala and Teixeira, 2004). Snout is 46% and temporal length is 51% of the basal skull length. Changed from 1 to 2 Tentative score';
	TEXT   TAXON = 13 CHARACTER = 10 TEXT = 'Measurment with digimizer in BP/1/3731 are temporal length 3.9 cm and snout 5.3 cm. Skull length is 13.6 cm (Abdala and Teixeira, 2004). Snout is 40% and temporal length is 29% of the basal skull length. Changed from 1 to 2 Tentative score';
	TEXT   TAXON = 18 CHARACTER = 10 TEXT = 'Measured with digimizer on BP/1/5395. Tentative as the snout as the snout length is an estimation.';
	TEXT   TAXON = 23 CHARACTER = 10 TEXT = Changed_from_1_to_?;
	TEXT   TAXON = 29 CHARACTER = 10 TEXT = Changed_from_1_to_2.;
	TEXT   TAXON = 30 CHARACTER = 10 TEXT = Changed_from_?_to_2_after_von_Huene_1936;
	TEXT   TAXON = 33 CHARACTER = 10 TEXT = Changed_from_1_to_2;
	TEXT   TAXON = 34 CHARACTER = 10 TEXT = 'Changed from 1 to 1+2 as it is subequal in some specimens (eg., MCZ3810) and shorter in others (eg., MCZ 3807; see also Romer 1967).';
	TEXT   TAXON = 35 CHARACTER = 10 TEXT = 'Changed from 1 to 1/2 (it is subequal in ';
	TEXT   TAXON = 37 CHARACTER = 10 TEXT = 'In some specimens the snout is shorter (e.g., PVSJ 707)';
	TEXT   TAXON = 46 CHARACTER = 10 TEXT = Changed_from_?_to_2._Inferred.;
	TEXT   TAXON = 47 CHARACTER = 10 TEXT = I_am_not_sure_about_this_scoring._The_snout_seems_shorter_than_the_temporal_region.;
	TEXT   TAXON = 51 CHARACTER = 10 TEXT = 'Measured from Tatarinov (1968: fig. 1 and Konjukova (1946: fig. 1). This was confirmed with the cast: Snout: 39.88 mm; temporal region: 49.54 mm.';
	TEXT   TAXON = 52 CHARACTER = 10 TEXT = 'This depends on the specimen. There are specimens (e.g., BP/1/3926) in which the snout is shorter or subequal to the temporal region. In others, the temporal region is longer (e.g., BP/1/4469).';
	TEXT   TAXON = 55 CHARACTER = 10 TEXT = 'Changed from ? to 0. Longer in C. kannemeyeri (SAM-PK-12168)';

	TEXT   CHARACTER = 11 TEXT = 'This contact is located in the medial cranial wall, behind the orbit. In some nonmammaliaform cynodonts there are projections of the epipterygoid and frontal that are very close and can be interpreted as contacting. There are cases scored as absent that should perhaps due to the loss of the processes by fossilization or because they are covered by the ventral projection of the postorbital.';
	TEXT   TAXON = 1 CHARACTER = 11 TEXT = Changed_from_?_to_0;
	TEXT   TAXON = 2 CHARACTER = 11 TEXT = 'Scored after Kemp (1979, fig. 13), observed in RC 92.';
	TEXT   TAXON = 3 CHARACTER = 11 TEXT = 'NMQR 135; AMNH FARB 2227; Pusch et al. (2019)';
	TEXT   TAXON = 6 CHARACTER = 11 TEXT = 'Changed from 0 to 1. Illustration by Broili and Schroeder (1934, Fig. 4) show absence of contact. This is representing the condition of BSP 1934 VIII2 (with a beautifully preserved and completely prepared lateral wall of the skull). Direct observation of the specimen however show that the anterodorsal margin of the epipterygoid is contacting a long posteroventral projection of the frontal.';
	TEXT   TAXON = 7 CHARACTER = 11 TEXT = 'Changed from 0 to 1. After observation of MB R1004, BSP 1934 VIII19 and UMCP 42446. In all of them the anterodorsal projection of the epipterygoid y well extended anteriorly and seems to contact the frontal.';
	TEXT   TAXON = 8 CHARACTER = 11 TEXT = 'SAM-PK-K7888, SAM-PK-K4801';
	TEXT   TAXON = 9 CHARACTER = 11 TEXT = 'Changed from 1 to 0. Liu and Olsen (2010, appendix) scored 1 after NMQR 3255, but the contact is not observed in the specimen (Abdala et al., 2006; Fig. 5). ';
	TEXT   TAXON = 10 CHARACTER = 11 TEXT = IVPP_V2339;
	TEXT   TAXON = 15 CHARACTER = 11 TEXT = Relevant_area_for_scoring_not_preserved._Changed_from_1_to_?;
	TEXT   TAXON = 33 CHARACTER = 11 TEXT = 'Changed from 1 to ? (not preserved after Soares et al 2011)';
	TEXT   TAXON = 35 CHARACTER = 11 TEXT = Changed_from_?_to_0._;
	TEXT   TAXON = 36 CHARACTER = 11 TEXT = Changed_from_?_to_0._It_is_not_described_but_the_contact_is_apparently_absent.;
	TEXT   TAXON = 37 CHARACTER = 11 TEXT = Changed_from_?_to_0;
	TEXT   TAXON = 42 CHARACTER = 11 TEXT = Changed_from_?_to_0.;
	TEXT   TAXON = 51 CHARACTER = 11 TEXT = Changed_from_?_to_0;
	TEXT   TAXON = 52 CHARACTER = 11 TEXT = Changed_from_1_to_0.;
	TEXT   TAXON = 59 CHARACTER = 11 TEXT = Changed_from_?_to_1;

	TEXT   CHARACTER = 12 TEXT = Dorsal_projection_of_the_epipterygoid_the_contact_posteriorly_the_prootic_and_is_part_of_the_lateral_wall_of_the_cranium.;
	TEXT   TAXON = 2 CHARACTER = 12 TEXT = 'RC 5, NHMUK  PV37054, Kemp (1979: fig.16). ';
	TEXT   TAXON = 3 CHARACTER = 12 TEXT = Several_specimens_with_the_area_preserved.;
	TEXT   TAXON = 5 CHARACTER = 12 TEXT = Observed_on_both_sides_of_TM_25.;
	TEXT   TAXON = 18 CHARACTER = 12 TEXT = 'BP/1/5395';
	TEXT   TAXON = 22 CHARACTER = 12 TEXT = Changed_from_?_to_0.;
	TEXT   TAXON = 33 CHARACTER = 12 TEXT = 'Changed from 2 to ? (not preserved after Soares et al 2011)';
	TEXT   TAXON = 35 CHARACTER = 12 TEXT = Changed_from_?_to_2.;
	TEXT   TAXON = 36 CHARACTER = 12 TEXT = Changed_from_?_to_2;
	TEXT   TAXON = 38 CHARACTER = 12 TEXT = Changed_from_2_to_1.;
	TEXT   TAXON = 39 CHARACTER = 12 TEXT = Changed_form_2_to_1.;
	TEXT   TAXON = 43 CHARACTER = 12 TEXT = 'I am not sure about this scoring. I would say it is moderately expanded (1).';
	TEXT   TAXON = 46 CHARACTER = 12 TEXT = 'Should be 1 or 2. Changed from ? to 1/2';
	TEXT   TAXON = 48 CHARACTER = 12 TEXT = Changed_from_?_to_2;
	TEXT   TAXON = 51 CHARACTER = 12 TEXT = Changed_from_2_to_1.;
	TEXT   TAXON = 57 CHARACTER = 12 TEXT = Changed_from_?_to_1;

	TEXT   CHARACTER = 13 TEXT = 'Vascular canal enclosing the prootic sinus (middle cerebral vein) at its exit from the cranial cavity (Wible and Hopson, 1995). In nonmammaliaform cynodonts this structure is represented by one or more (three?) openings located in the prootic. The most ventral of these is located on the lateral flange of the prootic just lateral to the primary facial foramen, others openings are also on the prootic, only visible ventrally (they form an intramural canal) in the prootic behind the trigeminal foramen (Wible and Hopson, 1995). Observation of this feature requires a good preservation and preparation of the base of the prootic and trigeminal region of the bone. The positive documentation of this feature is then not always possible.';
	TEXT   TAXON = 2 CHARACTER = 13 TEXT = 'NHMUK  PV37054, Kemp (1979: fig.16)';
	TEXT   TAXON = 3 CHARACTER = 13 TEXT = AMNH_FARB_2223;
	TEXT   TAXON = 4 CHARACTER = 13 TEXT = 'Fourie (1974)';
	TEXT   TAXON = 5 CHARACTER = 13 TEXT = 'Abdala (2007, text-fig. 3)';
	TEXT   TAXON = 6 CHARACTER = 13 TEXT = 'Broili and Schroeder (1934, Tafel III), BSP 1934 VIII4';
	TEXT   TAXON = 7 CHARACTER = 13 TEXT = 'UMCP 42446, BSP 1934 VIII20';
	TEXT   TAXON = 8 CHARACTER = 13 TEXT = 'SAM-PK-K5821';
	TEXT   TAXON = 12 CHARACTER = 13 TEXT = 'We follows Liu and Olsen (2010, appendix) who score absent based in MCZ8905, (Parrington, 1946: fig.7). From the figure it sems clear that the foramen was absent, but the assignment of the braincase to Scalenodon is not secure. I did not see specimen from the MCZ quoted.';
	TEXT   TAXON = 13 CHARACTER = 13 TEXT = 'Corrected from 1 to ? as scored by Liu and Olsen (2010, character 55).';
	TEXT   TAXON = 22 CHARACTER = 13 TEXT = Changed_from_1_to_?.;
	TEXT   TAXON = 31 CHARACTER = 13 TEXT = 'It is present according to Rodrigues et al 2013; contra Bonaparte et al 2005 (it is said to be absent in Brasilodon and Brasilitherium by Bonaparte et al 2005).';
	TEXT   TAXON = 33 CHARACTER = 13 TEXT = Changed_from_0_to_?_;
	TEXT   TAXON = 51 CHARACTER = 13 TEXT = Changed_from_?_to_0._;
	TEXT   TAXON = 52 CHARACTER = 13 TEXT = Changed_from_?_to_0.;
	TEXT   TAXON = 57 CHARACTER = 13 TEXT = Changed_from_?_to_1;
	TEXT   TAXON = 66 CHARACTER = 13 TEXT = Changed_from_?_to_1.;

	TEXT   CHARACTER = 14 TEXT = 'The maxillary and mandibular branches (V2, V3) of the trigeminal nerve leave the skull through the trigeminal foramen. Usually the trigeminal (Gasserian or semilunar) ganglion is located medial to the prootic and epipterygoid and the opening is also, in general, located between these bones.';
	TEXT   TAXON = 2 CHARACTER = 14 TEXT = 'RC 5, Kemp (1979: fig. 16)';
	TEXT   TAXON = 3 CHARACTER = 14 TEXT = 'NMQR 1451, AMNH FARB 2223';
	TEXT   TAXON = 4 CHARACTER = 14 TEXT = 'Fourie (1974)';
	TEXT   TAXON = 5 CHARACTER = 14 TEXT = Observed_on_both_sides_of_TM_25.;
	TEXT   TAXON = 6 CHARACTER = 14 TEXT = BSP_1934_VIII2;
	TEXT   TAXON = 7 CHARACTER = 14 TEXT = 'After Liu and Olsen (2010, appendix):  (0&1) AMNH 7638, BP/1/4677, (Watson, 1911) fig5, (Brink, 1955) fig3.';
	TEXT   TAXON = 8 CHARACTER = 14 TEXT = 'Gow (1986: fig. 3A).';
	TEXT   TAXON = 9 CHARACTER = 14 TEXT = 'Abdala et al., (2006: 394): Only one opening for the exit of the trigeminal nerve is observed between the alisphenoid and prootic in NMQR 3255, but the damaged condition of the epipterygoid in this specimen hampers confidence in the definitive number of openings. Two openings are present in the small NMQR 3280, the ventral one being more developed.';
	TEXT   TAXON = 12 CHARACTER = 14 TEXT = 'Parrington (1946, fig. 7). Tentative score by taxonomic uuncertainty.';
	TEXT   TAXON = 13 CHARACTER = 14 TEXT = Tentative_score_based_in_UFRGS_267PV._However_the_bones__preeservation_is_not_good_with_several_cracks.;
	TEXT   TAXON = 18 CHARACTER = 14 TEXT = 'After Gow and Hancox (1993; fig. 2)';
	TEXT   TAXON = 19 CHARACTER = 14 TEXT = Changed_from_2_to_1.;
	TEXT   TAXON = 22 CHARACTER = 14 TEXT = Changed_from_?_to_1.;
	TEXT   TAXON = 33 CHARACTER = 14 TEXT = 'Changed from 1 to ? (not preserved according to Soares et al 2011) ';
	TEXT   TAXON = 34 CHARACTER = 14 TEXT = Changed_from_2_to_1._See_for_example_Rougier_et_al_1992.;
	TEXT   TAXON = 35 CHARACTER = 14 TEXT = Changed_from_?_to_2.;
	TEXT   TAXON = 36 CHARACTER = 14 TEXT = Changed_from_?_to_1;
	TEXT   TAXON = 37 CHARACTER = 14 TEXT = Changed_from_2_to_1;
	TEXT   TAXON = 45 CHARACTER = 14 TEXT = Changed_from_?_to_1.;
	TEXT   TAXON = 51 CHARACTER = 14 TEXT = 'Abdala: See Tatarinov (1968: fig. 1). The preservation of this area is not complete following Hopson?s illustrations, but considering that the pila antotica and the incisure prootic are preserved and also the bones above that incisure we can assume that there was only one (apparently large) trigeminal foramen in the lateral wall of the skull. Then one foramen stand.^nGaetano: it is described by Ivakhnenko 2013 as a fenestra, I would score this as (0) as it does not look like a foramen.^n';

	TEXT   CHARACTER = 15 TEXT = 'These two bones get fused to form the petrosal bone (part of the temporal bone) of mammals and houses elements of the inner ear. Rowe (1988, pg. 250) proposed this feature and consider complete fusion of prootic and opistothic forming the petrosal bone starting with tritylodontids. Wible (1991, pg. 3) mention that in tritheledontids the situation is not clear: Crompton (1958: 153) described Diarthrognathus lacking sutures between these bones, whereas clear sutures were observed by Wible (1991) in a juvenile of Pachygenelus (SAM-PK-K1350) but in the only adult specimen known of this taxon (SAM-PK-K1329) the condition is unclear.  This is not easy to score because depends of preservation and preparation. By general the suture between prootic and opisthotic, when separated, is more clearly noted externally in the surface near the stapedial foramen.';
	TEXT   TAXON = 2 CHARACTER = 15 TEXT = 'It is difficult to see this suture in the material (in comparison with for example specimens of Thrinaxodon). It seems to be present in NHMUK  PV37054, illustrated by Kemp (1979, fig. 2) and we score as present. ';
	TEXT   TAXON = 3 CHARACTER = 15 TEXT = 'NMQR 135, AMNH FARB 2223';
	TEXT   TAXON = 4 CHARACTER = 15 TEXT = 'Fourie (1974, fig. 24), NHMUK R511a.';
	TEXT   TAXON = 5 CHARACTER = 15 TEXT = 'Abdala (2007: 596): ... but the morphology of this region can be observed in NMQR 1633. Laterally, the suture between the prootic and the opisthotic in the fenestra ovalis is visible.';
	TEXT   TAXON = 6 CHARACTER = 15 TEXT = 'BP/1/1181, SAM-PK?11264';
	TEXT   TAXON = 7 CHARACTER = 15 TEXT = UCMP_42446;
	TEXT   TAXON = 8 CHARACTER = 15 TEXT = 'SAM-PK-K4801';
	TEXT   TAXON = 9 CHARACTER = 15 TEXT = 'Tentative score after SAM-PK-11481.';
	TEXT   TAXON = 10 CHARACTER = 15 TEXT = IVPP_V2339;
	TEXT   TAXON = 12 CHARACTER = 15 TEXT = 'Scored by Liu and Olsen (2020, appendix) quoting MCZ 8905. I did not study the specimen.';
	TEXT   TAXON = 13 CHARACTER = 15 TEXT = NHMUK_PV_R_36995;
	TEXT   TAXON = 18 CHARACTER = 15 TEXT = Changed_from_0_to_?_Very_poor_preservation_in_the_known_skulls.;
	TEXT   TAXON = 20 CHARACTER = 15 TEXT = Changed_from_?_to_0._MicroCt_on_loan_in_FZB;
	TEXT   TAXON = 22 CHARACTER = 15 TEXT = Changed_from_?_to_0.;
	TEXT   TAXON = 29 CHARACTER = 15 TEXT = Changed_from_1_to_0_after_Hopson_and_Kitching_2001._;
	TEXT   TAXON = 31 CHARACTER = 15 TEXT = Bonaparte_et_al_2005;
	TEXT   TAXON = 35 CHARACTER = 15 TEXT = Changed_from_?_to_0.;
	TEXT   TAXON = 36 CHARACTER = 15 TEXT = Changed_from_?_to_0;
	TEXT   TAXON = 48 CHARACTER = 15 TEXT = 'Changed from 0 to 1 (see Crompton 1958: p. 193).';
	TEXT   TAXON = 51 CHARACTER = 15 TEXT = 'Changed from 1 to 0. ^nAbdala: ?The two otic bones are completely fused into a typically mammalian periotic, and we can speak only tentatively of any distinction between prootic and opistotic (Tatarinov, 1968: 16). Also from the figures 2 and 4 it is not possible to distinguish sutures between these elements. Maybe question mark??^nAfter notes of Hopson:  ?However, an ossified zone medial to the fenestra ovalis marks the separation of the anterior prootic from the posterior opisthotic?^nChange the state to separated (0).^n';

	TEXT   CHARACTER = 16 TEXT = 'Scoring of this character necessitates observation of the inner brain cavity. The pars cochlearis forms a complete medial bony wall to separate the inner ear space from the brain cavity, which in turn defines the internal auditory meatus with an ossified floor for the vestibulo-cochlear nerve (= vestibulo-acoustic cranial nerve VIII). This differs from the incomplete ossification of the medial wall of the periotics in basal cynodonts (Luo et al., 2016). The general idea from the eighties is that this wall was absent in most non-mammalian cynodonts excepts tritylodontids (in particular Oligokyphus described by K�hne, 1954) and also in tritheledontids following Hopson (1991) and Wible (1991), who mentioned this condition for the family but there is no internal cranial description of tritheledontids until now. Open in this character is meaning absence of an osseous wall separating the inner ear space from the brain cavity.';
	TEXT   TAXON = 2 CHARACTER = 16 TEXT = 'Kemp 1979: fig. 13';
	TEXT   TAXON = 3 CHARACTER = 16 TEXT = 'Rigney (1938), Pusch et al. (2019, fig. 14).';
	TEXT   TAXON = 4 CHARACTER = 16 TEXT = 'Fourie (1974, Fig. 28)';
	TEXT   TAXON = 7 CHARACTER = 16 TEXT = 'Gow (1986, fig.5)';
	TEXT   TAXON = 8 CHARACTER = 16 TEXT = 'Gow (1986, fig. 3)';
	TEXT   TAXON = 13 CHARACTER = 16 TEXT = 'Abdala and Teixeira (2004';
	TEXT   TAXON = 23 CHARACTER = 16 TEXT = Changed_from_1_to_?.;
	TEXT   TAXON = 24 CHARACTER = 16 TEXT = Changed_from_1_to_?;
	TEXT   TAXON = 31 CHARACTER = 16 TEXT = Changed_from_?_to_1.;
	TEXT   TAXON = 35 CHARACTER = 16 TEXT = Changed_from_?_to_0.;
	TEXT   TAXON = 36 CHARACTER = 16 TEXT = Changed_from_?_to_0;
	TEXT   TAXON = 38 CHARACTER = 16 TEXT = Changed_from_?_to_0.;
	TEXT   TAXON = 40 CHARACTER = 16 TEXT = I_was_unable_to_check_this_scoring.;
	TEXT   TAXON = 49 CHARACTER = 16 TEXT = Changed_from_?_to_1.;
	TEXT   TAXON = 51 CHARACTER = 16 TEXT = 'Changed from ? to 0. (after Ivakhnenko 2013).';

	TEXT   CHARACTER = 17 TEXT = 'This intends to reflect differences in height (and in some way also robustness) of the zygoma. It is a visual feature that was not possible to convey to a numerical ratio (using either skull length or zygoma length for the intended ratios did not reflected the height of the zygoma as perceived visually).  ';
	TEXT   TAXON = 3 CHARACTER = 17 TEXT = 'BP/1/5064, NMQR 1451';
	TEXT   TAXON = 5 CHARACTER = 17 TEXT = 'Abdala (2007: text-figs. 1D,E, 2D,E).';
	TEXT   TAXON = 6 CHARACTER = 17 TEXT = 'BP/1/4464';
	TEXT   TAXON = 7 CHARACTER = 17 TEXT = 'UCMP 42446, MB R1004';
	TEXT   TAXON = 8 CHARACTER = 17 TEXT = 'BP/1/4658, BP/1/1181';
	TEXT   TAXON = 9 CHARACTER = 17 TEXT = 'NMQR 3255, 3256, ';
	TEXT   TAXON = 10 CHARACTER = 17 TEXT = _IVPP_V2339_;
	TEXT   TAXON = 11 CHARACTER = 17 TEXT = 'Gao et al. (2010: figs. 3C,4C).';
	TEXT   TAXON = 12 CHARACTER = 17 TEXT = 'Abdala and Teixeira (2004, fig. 8A)';
	TEXT   TAXON = 13 CHARACTER = 17 TEXT = 'BP/1/3731';
	TEXT   TAXON = 15 CHARACTER = 17 TEXT = 'Hopson (2014: fig.14.3)';
	TEXT   TAXON = 18 CHARACTER = 17 TEXT = 'BP/1/5395';
	TEXT   TAXON = 22 CHARACTER = 17 TEXT = Changed_from_?_to_1.;
	TEXT   TAXON = 27 CHARACTER = 17 TEXT = Changed_from_?_to_1;
	TEXT   TAXON = 30 CHARACTER = 17 TEXT = Changed_from_?_to_2_after_von_Huene_1936;
	TEXT   TAXON = 35 CHARACTER = 17 TEXT = Changed_from_?_to_2._This_is_difficult_to_score_as_it_is_no_clear_cut_between_states.;
	TEXT   TAXON = 38 CHARACTER = 17 TEXT = Changed_from_0_to_?._The_zygomatic_arch_was_probably_slender_but_it_is_not_preserved.;
	TEXT   TAXON = 45 CHARACTER = 17 TEXT = I_could_not_check_this_scoring._This_is_not_visible_in_the_holotypes_of_Bienotherium;
	TEXT   TAXON = 55 CHARACTER = 17 TEXT = 'Changed from ? to 2. Very deep in C. kannemeyeri (SAM-PK-12168)';
	TEXT   TAXON = 69 CHARACTER = 17 TEXT = Moderatelly_deep_or_very_deep;

	TEXT   CHARACTER = 18 TEXT = 'This was scored as higher when the suborbital ramus of the zygomatic arch was higher than the dental line. As example compare Sinoconodon (higher) versus Langbergia (same level).';
	TEXT   TAXON = 1 CHARACTER = 18 TEXT = From_paper_Botha_et_al_2007.;
	TEXT   TAXON = 2 CHARACTER = 18 TEXT = 'BP/1/3748, RC 92';
	TEXT   TAXON = 3 CHARACTER = 18 TEXT = 'SAM-PK-K10465, TM 83, NMQR 3542';
	TEXT   TAXON = 4 CHARACTER = 18 TEXT = 'Parrington (1946, fig. 10).';
	TEXT   TAXON = 5 CHARACTER = 18 TEXT = 'Abdala (2007: text-figs. 1D, 2D,).';
	TEXT   TAXON = 6 CHARACTER = 18 TEXT = BSP_1934VIII6;
	TEXT   TAXON = 7 CHARACTER = 18 TEXT = MB_R1004;
	TEXT   TAXON = 8 CHARACTER = 18 TEXT = 'Changed to 0 and 1. 0 after BP/1/4658, 1 after BP/1/4661';
	TEXT   TAXON = 9 CHARACTER = 18 TEXT = 'Changed from 1 to 0. Abdala et al. (2006, fig.3 and fig. 9)';
	TEXT   TAXON = 10 CHARACTER = 18 TEXT = 'Sun (1988, fig. 2)';
	TEXT   TAXON = 11 CHARACTER = 18 TEXT = 'Gao et al. (2010: figs. 3C,4C).';
	TEXT   TAXON = 12 CHARACTER = 18 TEXT = 'Abdala and Teixeira (2004, fig. 8)';
	TEXT   TAXON = 13 CHARACTER = 18 TEXT = NHMUK_PV_R_36995;
	TEXT   TAXON = 15 CHARACTER = 18 TEXT = 'Changed from 1 to 0. Hopson (2014: fig.14.1c)';
	TEXT   TAXON = 16 CHARACTER = 18 TEXT = _NHMUK_R8578;
	TEXT   TAXON = 17 CHARACTER = 18 TEXT = 'Hopson (1985, fig. 2)';
	TEXT   TAXON = 18 CHARACTER = 18 TEXT = 'BP/1/5395';
	TEXT   TAXON = 23 CHARACTER = 18 TEXT = Changed_from_0_to_1.;
	TEXT   TAXON = 24 CHARACTER = 18 TEXT = Changed_from_0_to_1.;
	TEXT   TAXON = 26 CHARACTER = 18 TEXT = Changed_from_1_to_0;
	TEXT   TAXON = 27 CHARACTER = 18 TEXT = Changed_from_?_to_0;
	TEXT   TAXON = 55 CHARACTER = 18 TEXT = 'Changed from ? to 0 after C. metabolus NHCC LB28 (it is inferred to be like this as the skull is distorted)';
	TEXT   TAXON = 57 CHARACTER = 18 TEXT = Changed_from_1_to_0.;

	TEXT   CHARACTER = 19 TEXT = 'Extent of the dorsal margin of the zygomatic arch in the temporal region, in relation to the orbit.';
	TEXT   TAXON = 1 CHARACTER = 19 TEXT = From_paper_Botha_et_al_2007.;
	TEXT   TAXON = 2 CHARACTER = 19 TEXT = 'BP/1/3748, RC 92';
	TEXT   TAXON = 3 CHARACTER = 19 TEXT = 'SAM-PK-K10465, TM 83, NMQR 3542, NMQR 860, BP/1/4602, AMNH FARB 2223. But in NMQR 1451 is above middle of the orbit. We score the state more represented.';
	TEXT   TAXON = 4 CHARACTER = 19 TEXT = 'TM 167, TM 180';
	TEXT   TAXON = 5 CHARACTER = 19 TEXT = 'Abdala (2007: text-figs. 1D,E, 2D,E).';
	TEXT   TAXON = 6 CHARACTER = 19 TEXT = BSP_1934VIII6;
	TEXT   TAXON = 7 CHARACTER = 19 TEXT = MB_R1004;
	TEXT   TAXON = 8 CHARACTER = 19 TEXT = 'BP/1/4658';
	TEXT   TAXON = 9 CHARACTER = 19 TEXT = NMQR_3255;
	TEXT   TAXON = 10 CHARACTER = 19 TEXT = IVPP_V2339;
	TEXT   TAXON = 11 CHARACTER = 19 TEXT = 'Gao et al. (2010: figs. 3C,4C).';
	TEXT   TAXON = 12 CHARACTER = 19 TEXT = UMZC_T._907;
	TEXT   TAXON = 13 CHARACTER = 19 TEXT = 'BP/1/3731';
	TEXT   TAXON = 18 CHARACTER = 19 TEXT = 'Changed from 0 to 1. BP/1/5395';
	TEXT   TAXON = 30 CHARACTER = 19 TEXT = Changed_from_?_to_1_after_von_Huene_1936;
	TEXT   TAXON = 32 CHARACTER = 19 TEXT = Changed_from_?_to_0;
	TEXT   TAXON = 38 CHARACTER = 19 TEXT = Changed_from_0_to_?._Not_preserved.;
	TEXT   TAXON = 44 CHARACTER = 19 TEXT = I_am_not_sure_about_this_scoring._It_is_not_possible_to_know_if_it_should_be_scored_as_1_or_2_because_the_orbit_is_not_completelly_closed.;
	TEXT   TAXON = 45 CHARACTER = 19 TEXT = I_could_not_check_this_scoring._This_is_not_visible_in_the_holotypes_of_Bienotherium.;
	TEXT   TAXON = 55 CHARACTER = 19 TEXT = Changed_from_?_to_1._Above_the_middle_of_the_orbit_in_C._kannemeyeri;

	TEXT   CHARACTER = 20 TEXT = 'Here are considered the suborbital angulation of the jugal and the suborbital (or descendant) process of the jugal that are located in similar places and interpreted as connected with origin of occlusal muscles.';
	TEXT   TAXON = 1 CHARACTER = 20 TEXT = Changed_from_?_to_0;
	TEXT   TAXON = 2 CHARACTER = 20 TEXT = 'BP/1/3748, RC 92, NHMUK  PV37054';
	TEXT   TAXON = 3 CHARACTER = 20 TEXT = 'BP/1/5064, NMQR 1451, NMQR 860';
	TEXT   TAXON = 4 CHARACTER = 20 TEXT = TM_180;
	TEXT   TAXON = 5 CHARACTER = 20 TEXT = 'Abdala (2007: 596): The ventral edge of the posterior portion of the maxilla presents an angle of c. 120 degrees in relation to the anteroventral margin of the jugal';
	TEXT   TAXON = 6 CHARACTER = 20 TEXT = BSP_1934VIII6;
	TEXT   TAXON = 7 CHARACTER = 20 TEXT = MB_R1004;
	TEXT   TAXON = 8 CHARACTER = 20 TEXT = 'BP/1/4658';
	TEXT   TAXON = 9 CHARACTER = 20 TEXT = NMQR_3256;
	TEXT   TAXON = 10 CHARACTER = 20 TEXT = IVPP_V2339;
	TEXT   TAXON = 11 CHARACTER = 20 TEXT = 'Changed from ? to 1. Gao et al. (2010: figs. 3C,4C).';
	TEXT   TAXON = 12 CHARACTER = 20 TEXT = UMZC_T._907;
	TEXT   TAXON = 13 CHARACTER = 20 TEXT = _NHMUK_PV_R_36995;
	TEXT   TAXON = 18 CHARACTER = 20 TEXT = 'Changed from ? to 0. Tentative scoring after BP/1/5395';
	TEXT   TAXON = 20 CHARACTER = 20 TEXT = Changed_from_?_to_0;
	TEXT   TAXON = 22 CHARACTER = 20 TEXT = Changed_from_?_to_2;
	TEXT   TAXON = 27 CHARACTER = 20 TEXT = Changed_from_?_to_0;
	TEXT   TAXON = 30 CHARACTER = 20 TEXT = Changed_from_?_to_2_after_Barberena_1981.;
	TEXT   TAXON = 31 CHARACTER = 20 TEXT = 'Changed from ? to 0 (Agustin)';
	TEXT   TAXON = 32 CHARACTER = 20 TEXT = Changed_from_?_to_0;
	TEXT   TAXON = 33 CHARACTER = 20 TEXT = Changed_from_?_to_0.;
	TEXT   TAXON = 35 CHARACTER = 20 TEXT = 'In Dadadon: Dadadon differs from most if not all species currently referred to Massetognathus in the presence of a large, rounded, ventrally projecting suborbital process (Flynn et al., 2000).';
	TEXT   TAXON = 36 CHARACTER = 20 TEXT = 'Kammerer et al. (2008): Menadon has a descending process of the jugal that contacts the pterygoids and excludes the maxilla from the margin of the subtemporal fenestra, which is present in most gomphodonts, but not in Exaeretodon or Scalenodontoides (Abdala et al., 2006). BUT in Brazilian Menadon: suborbital process of jugal absent (Melo et al. 2015, emmended diagnosis).';
	TEXT   TAXON = 54 CHARACTER = 20 TEXT = Changed_from_?_to_0;
	TEXT   TAXON = 55 CHARACTER = 20 TEXT = 'Descendant process of the jugal in C. kannemeyeri (SAM-PK-12168). Changed from ? to 2';
	TEXT   TAXON = 56 CHARACTER = 20 TEXT = 'The scoring of this character could be inferred to be: 0 absent';
	TEXT   TAXON = 59 CHARACTER = 20 TEXT = Changed_from_?_to_0.;

	TEXT   CHARACTER = 21 TEXT = 'This is observing the skull (and zygoma) in lateral view and convey longitudinal extension and also height of the bone.';
	TEXT   TAXON = 2 CHARACTER = 21 TEXT = 'RC 92 (left side), NHMUK  PV37054 (right side, contra Kemp 1979, fig. 3a).';
	TEXT   TAXON = 3 CHARACTER = 21 TEXT = 'BP/1/5064, NMQR 1451, NMQR 860';
	TEXT   TAXON = 4 CHARACTER = 21 TEXT = 'BP/1/7199';
	TEXT   TAXON = 5 CHARACTER = 21 TEXT = 'Abdala (2007, text-fig. 2D, E).';
	TEXT   TAXON = 6 CHARACTER = 21 TEXT = BSP_1934VIII6;
	TEXT   TAXON = 7 CHARACTER = 21 TEXT = MB_R1004;
	TEXT   TAXON = 8 CHARACTER = 21 TEXT = 'BP/1/4658';
	TEXT   TAXON = 9 CHARACTER = 21 TEXT = Changed_from_?_to_2;
	TEXT   TAXON = 10 CHARACTER = 21 TEXT = Changed_from_?_to_1;
	TEXT   TAXON = 11 CHARACTER = 21 TEXT = 'Changed from 0 to 1. The extension of the jugal is posterior cery close to the posterior margin of the zygoma and extends to approximately half of height of the zygoma (therefore not cosnidered as high). The suture resemble that of chiniquodontids.';
	TEXT   TAXON = 12 CHARACTER = 21 TEXT = Changed_from_2_to_?_Not_possible_to_know_in_the_only_specimen_showing_the_zygoma_UMZC_T.907;
	TEXT   TAXON = 13 CHARACTER = 21 TEXT = Changed_from_?_to_2;
	TEXT   TAXON = 15 CHARACTER = 21 TEXT = 'Changed from ? to 2.  (Hopson, 2014: fig. 14.3)';
	TEXT   TAXON = 18 CHARACTER = 21 TEXT = 'Changed from 2 to 1. Tentative scoring after BP/1/5395';
	TEXT   TAXON = 20 CHARACTER = 21 TEXT = Changed_from_?_to_2;
	TEXT   TAXON = 22 CHARACTER = 21 TEXT = Changed_from_?_to_1;
	TEXT   TAXON = 24 CHARACTER = 21 TEXT = Changed_from_1_to_2.;
	TEXT   TAXON = 26 CHARACTER = 21 TEXT = Changed_from_?_to_1;
	TEXT   TAXON = 30 CHARACTER = 21 TEXT = Von_Huene_1936_reconstructs_this_as_1_whereas_Barberena_1981_reconstructs_this_as_2.;
	TEXT   TAXON = 31 CHARACTER = 21 TEXT = Changed_from_?_to_1;
	TEXT   TAXON = 35 CHARACTER = 21 TEXT = Changed_from_0_to_2.;
	TEXT   TAXON = 36 CHARACTER = 21 TEXT = 'Changed from ? to 2. It is described as reaching the squamosal sulcus and the notch for the quadrate and quadratojugal. It appears to be low in the figure by Melo et al 2015 but high in the holotype (see Flynn 2000)';
	TEXT   TAXON = 38 CHARACTER = 21 TEXT = Changed_from_1_to_?._Not_preserved.;
	TEXT   TAXON = 45 CHARACTER = 21 TEXT = I_could_not_check_this_scoring._This_is_not_visible_in_the_holotypes_of_Bienotherium;
	TEXT   TAXON = 48 CHARACTER = 21 TEXT = Changed_from_?_to_1;
	TEXT   TAXON = 55 CHARACTER = 21 TEXT = 'Changed from ? to  2. Well developed and high in C. kannemeyeri (SAM-PK-12168)';
	TEXT   TAXON = 58 CHARACTER = 21 TEXT = Changed_from_?_to_1.;

	TEXT   CHARACTER = 22 TEXT = 'This is observing the skull (and zygoma) in lateral view and is referring to a projection or lip of the posterodorsal margin of the squamosal that form a sort of roof over the squamosal sulcus.';
	TEXT   TAXON = 1 CHARACTER = 22 TEXT = Changed_from_?_to_0;
	TEXT   TAXON = 2 CHARACTER = 22 TEXT = 'RC 92, BP/1/3748';
	TEXT   TAXON = 3 CHARACTER = 22 TEXT = 'BP/1/5064, NMQR 1451, AMNH FARB 2223';
	TEXT   TAXON = 4 CHARACTER = 22 TEXT = 'BP/1/4282, BP/1/5208, BP/1/5905';
	TEXT   TAXON = 5 CHARACTER = 22 TEXT = 'Abdala (2007, text-fig. 2E)';
	TEXT   TAXON = 6 CHARACTER = 22 TEXT = changed_from_2_to_0._The_construction_of_the_temporal_region_in_Cynognathus_is_particularly_different_than_in_other_cynodonts._In_this_pattern_the_squamosal_is_not_producing_a_lip_or_projection_posteriorly._See_for_example_BS_1934_VIII4;
	TEXT   TAXON = 7 CHARACTER = 22 TEXT = MB_R1004;
	TEXT   TAXON = 10 CHARACTER = 22 TEXT = IVPP_V2339._Right_side.;
	TEXT   TAXON = 11 CHARACTER = 22 TEXT = 'Gao et al. (2010: figs. 3C,4C).';
	TEXT   TAXON = 12 CHARACTER = 22 TEXT = UMZC_T.907._Left_zygoma_preserved_and_there_is_a_dorsal_lip_of_the_suqmosal_that_seems_to_be_well_developed._Tentative_score.;
	TEXT   TAXON = 13 CHARACTER = 22 TEXT = 'BP/1/3731';
	TEXT   TAXON = 15 CHARACTER = 22 TEXT = 'Hopson, 2014: fig. 14.3';
	TEXT   TAXON = 18 CHARACTER = 22 TEXT = 'BP/1/5395. Tentative score after right side of specimen.';
	TEXT   TAXON = 20 CHARACTER = 22 TEXT = Changed_from_?_to_2;
	TEXT   TAXON = 22 CHARACTER = 22 TEXT = Changed_from_?_to_2.;
	TEXT   TAXON = 27 CHARACTER = 22 TEXT = Changed_from_?_to_2;
	TEXT   TAXON = 30 CHARACTER = 22 TEXT = Changed_from_?_to_2_after_von_Huene_1936;
	TEXT   TAXON = 31 CHARACTER = 22 TEXT = Changed_from_?_to_1;
	TEXT   TAXON = 32 CHARACTER = 22 TEXT = Changed_from_?_to_1;
	TEXT   TAXON = 35 CHARACTER = 22 TEXT = Changed_from_?_to_2.;
	TEXT   TAXON = 36 CHARACTER = 22 TEXT = Changed_from_?_to_2._;
	TEXT   TAXON = 48 CHARACTER = 22 TEXT = Changed_from_?_to_0;
	TEXT   TAXON = 50 CHARACTER = 22 TEXT = I_am_not_sure_about_this._It_could_also_be_absent.;
	TEXT   TAXON = 54 CHARACTER = 22 TEXT = Changed_from_?_to_1.;
	TEXT   TAXON = 55 CHARACTER = 22 TEXT = 'Changed from ? to 2. Well developed in C. kannemeyeri (SAM-PK-12168)';
	TEXT   TAXON = 66 CHARACTER = 22 TEXT = Changed_from_?_to_2.;

	TEXT   CHARACTER = 23 TEXT = 'The squamosal sulcus (in some hypotheses interpreted as housing an external acoustic meatus, check for example Allin, 1975) is a pronounced sulcus starting on the posterior margin of the zygoma and turning downward to end behind the quadrate.';
	TEXT   TAXON = 1 CHARACTER = 23 TEXT = Changed_from_?_to_0;
	TEXT   TAXON = 2 CHARACTER = 23 TEXT = 'RC 92, BP/1/3748';
	TEXT   TAXON = 3 CHARACTER = 23 TEXT = 'BP/1/5064, NMQR 1451, NMQR 860';
	TEXT   TAXON = 4 CHARACTER = 23 TEXT = 'BP/1/4282, BP/1/5208, BP/1/5905';
	TEXT   TAXON = 5 CHARACTER = 23 TEXT = 'Abdala (2007, text-fig. 2D, E).';
	TEXT   TAXON = 6 CHARACTER = 23 TEXT = 'BS 1934 VIII4, PVL 3859';
	TEXT   TAXON = 7 CHARACTER = 23 TEXT = MB_R1004;
	TEXT   TAXON = 8 CHARACTER = 23 TEXT = 'BP/1/4658';
	TEXT   TAXON = 9 CHARACTER = 23 TEXT = 'The squamosal sulcus in the posterior portion of the zygomatic arch is only insinuated in NMQR 3256 and NMQR 3255. Abdala et al. (2006, pg. 394): The squamosal sulcus is an incipient projection on the lateral surface of the zygoma and notably more developed on the posterior face of the squamosal (Fig. 3), where the sulcus is directed medially and then ventrally.';
	TEXT   TAXON = 10 CHARACTER = 23 TEXT = _IVPP_V2339;
	TEXT   TAXON = 11 CHARACTER = 23 TEXT = 'Squamosal sulcus structure is not gomphodont like, but more like in probainognathians.';
	TEXT   TAXON = 12 CHARACTER = 23 TEXT = 'In the only specimen with preserved zygoma UMZC T.907, There is a lip projected laterally in the dorsal margin of the squamosal on the posterior portion of the zygoma. However there is no evidence of a squamosal sulcus  produced between the ventral and dorsal margins of the squamosal zygomatic rama. Therefore the condition does not resemble the squamosal sulcus of other gomphodonts and cynognathus. Changed from 1 to 0. Tentative score.';
	TEXT   TAXON = 13 CHARACTER = 23 TEXT = 'BP/1/3731';
	TEXT   TAXON = 15 CHARACTER = 23 TEXT = 'Hopson (2014: fig.14.3)';
	TEXT   TAXON = 17 CHARACTER = 23 TEXT = Changed_from_?_to_1;
	TEXT   TAXON = 18 CHARACTER = 23 TEXT = 'BP/1/5395';
	TEXT   TAXON = 20 CHARACTER = 23 TEXT = Changed_from_?_to_1;
	TEXT   TAXON = 22 CHARACTER = 23 TEXT = Changed_from_?_to_1;
	TEXT   TAXON = 27 CHARACTER = 23 TEXT = Changed_from_?_to_1;
	TEXT   TAXON = 30 CHARACTER = 23 TEXT = Changed_from_?_to_1_after_von_Huene_1936;
	TEXT   TAXON = 31 CHARACTER = 23 TEXT = Changed_from_?_to_0;
	TEXT   TAXON = 32 CHARACTER = 23 TEXT = Changed_from_?_to_0;
	TEXT   TAXON = 35 CHARACTER = 23 TEXT = Changed_from_?_to_1.;
	TEXT   TAXON = 36 CHARACTER = 23 TEXT = Changed_from_?_to_1.;
	TEXT   TAXON = 48 CHARACTER = 23 TEXT = Changed_from_?_to_0;
	TEXT   TAXON = 54 CHARACTER = 23 TEXT = Changed_from_?_to_0.;
	TEXT   TAXON = 55 CHARACTER = 23 TEXT = 'With deep squamosal sulcus in C. kannemeyeri (SAM-PK-12168). Changed from ? to 1';
	TEXT   TAXON = 57 CHARACTER = 23 TEXT = incipient_depression.;
	TEXT   TAXON = 66 CHARACTER = 23 TEXT = Changed_from_?_to_1.;

	TEXT   CHARACTER = 24 TEXT = 'This is a ventral projection of the squamosal that cover the quadratojugale and can contact the surangular of the mandible, forming an additional craniomandibular contact.';
	TEXT   TAXON = 2 CHARACTER = 24 TEXT = 'RC 92, BP/1/3748';
	TEXT   TAXON = 3 CHARACTER = 24 TEXT = 'AMNH FARB 2223, BP/1/5064';
	TEXT   TAXON = 4 CHARACTER = 24 TEXT = 'Parrington (1946, figures 6 and 10)';
	TEXT   TAXON = 5 CHARACTER = 24 TEXT = 'Abdala (2007, text-fig. 5). Postdentary elemnets are displaced of natural position. Therefore the lack of contact with surangular es tentative, because resemblance to the condition in Thrinaxodon.';
	TEXT   TAXON = 6 CHARACTER = 24 TEXT = 'PVL 3859 (right side); BP/1/1181 (right side).';
	TEXT   TAXON = 7 CHARACTER = 24 TEXT = 'BP/1/3639';
	TEXT   TAXON = 8 CHARACTER = 24 TEXT = 'SAM-PK-K7888';
	TEXT   TAXON = 10 CHARACTER = 24 TEXT = Changed_from_?_to_2._The_lateral_projection_of_the_surnagular_is_practically_contacting_the_squamosal_on_the_right_side_of__IVPP_V2339.;
	TEXT   TAXON = 11 CHARACTER = 24 TEXT = 'The flange is clearly observed in Gao et al (2010, figs. 3B, 4B). The proximity of this surface to the quadrate trochlea suggest that surangular more likely contacted with the flange. tentative score.';
	TEXT   TAXON = 12 CHARACTER = 24 TEXT = Changed_from_2_to_?_as_the_relevant_area_is_not_preserved.;
	TEXT   TAXON = 13 CHARACTER = 24 TEXT = 'Abdala and Teixeira (2004, pg. 15): In the left cranio-mandibular joint region of MCP3167PV, the squamosal accommodates the quadrate and shows a deep notch for the quadrato-jugal. Close to this notch, the squamosal shows a ventromedial surface for articulation with the posterior extension of the jugal (Fig. 4b). Another small surface on the posterior extremity of the squamosal appears to be for supplementary articulation with the surangular of the lower jaw. Tentative score.';
	TEXT   TAXON = 15 CHARACTER = 24 TEXT = relevant_area_not_preserved_and_not_possibe_to_score._Changed_from_2_to_?;
	TEXT   TAXON = 17 CHARACTER = 24 TEXT = Changed_from_2_to_?_Area_not_preserved_in_the_only_known_specimen.;
	TEXT   TAXON = 23 CHARACTER = 24 TEXT = Changed_from_2_to_?;
	TEXT   TAXON = 38 CHARACTER = 24 TEXT = 'Changed from 1 to 1/2. Martinez et al say that it may have contacted the postdentary rod but it is not possible to decide as it is not enough preserved.';
	TEXT   TAXON = 43 CHARACTER = 24 TEXT = 'Changed from ? to 0. Sues (1986) stated that there the surangular lacks a boss for contact with the squamosal. Also, he did not describe a descending process of the squamosal lateral to the quadratojugal (nor is it visible in figure 1). ';
	TEXT   TAXON = 45 CHARACTER = 24 TEXT = 'This appears to be (0) absent.';
	TEXT   TAXON = 48 CHARACTER = 24 TEXT = 'Changed from ? to 0. There is an squamosal-dentary contact.';
	TEXT   TAXON = 49 CHARACTER = 24 TEXT = 'Changed from ? to 0. There is an squamosal-dentary contact.';
	TEXT   TAXON = 53 CHARACTER = 24 TEXT = I_am_not_sure_aboutr_this.;
	TEXT   TAXON = 66 CHARACTER = 24 TEXT = 'Changed from ? to 1/2. Present, probably did not contact surangular.';

	TEXT   CHARACTER = 25 TEXT = 'General outline of the temporal fossa (behind the orbit) observed in dorsal view.';
	TEXT   TAXON = 1 CHARACTER = 25 TEXT = Changed_from_?_to_0;
	TEXT   TAXON = 2 CHARACTER = 25 TEXT = 'RC 92, BP/1/3748';
	TEXT   TAXON = 3 CHARACTER = 25 TEXT = 'BP/1/5064, AMNH FARB 2223, NMQR 860';
	TEXT   TAXON = 4 CHARACTER = 25 TEXT = 'Jasinoski et al. 2015: figure 6.';
	TEXT   TAXON = 5 CHARACTER = 25 TEXT = 'Abdala (2007, text-figs. 1A, 2A)';
	TEXT   TAXON = 6 CHARACTER = 25 TEXT = 'PVL 3859; BP/1/1181';
	TEXT   TAXON = 7 CHARACTER = 25 TEXT = MB_R1004;
	TEXT   TAXON = 8 CHARACTER = 25 TEXT = 'BP/1/4658';
	TEXT   TAXON = 9 CHARACTER = 25 TEXT = 'Abdala et al. (2006, pg. 394): The temporal opening shows the same width throughout the entire temporal region.';
	TEXT   TAXON = 10 CHARACTER = 25 TEXT = Changed_from_1_to_0._IVPP_V2339;
	TEXT   TAXON = 11 CHARACTER = 25 TEXT = 'chenged from 1 to 0 after Gao et al (2010: fig. 3A, B, 4A,B).';
	TEXT   TAXON = 12 CHARACTER = 25 TEXT = 'assembling the separated portion of the zygoma to the skull in UMZC T.709, it seems that the temporal opening in widest posteriorly (see Abdala and Teixeira, 2004, fig. 8b). tentative score.';
	TEXT   TAXON = 13 CHARACTER = 25 TEXT = 'BP/1/3731. Also some Namibian specimens.';
	TEXT   TAXON = 18 CHARACTER = 25 TEXT = 'BP/1/5395';
	TEXT   TAXON = 20 CHARACTER = 25 TEXT = Changed_from_1_to_2;
	TEXT   TAXON = 21 CHARACTER = 25 TEXT = Changed_from_1_to_?;
	TEXT   TAXON = 22 CHARACTER = 25 TEXT = Changed_from_?_to_1._;
	TEXT   TAXON = 23 CHARACTER = 25 TEXT = Changed_from_0_to_?;
	TEXT   TAXON = 26 CHARACTER = 25 TEXT = Changed_from_0_to_2;
	TEXT   TAXON = 27 CHARACTER = 25 TEXT = Changed_from_?_to_0;
	TEXT   TAXON = 30 CHARACTER = 25 TEXT = Changed_from_?_to_1_after_von_Huene_1936;
	TEXT   TAXON = 38 CHARACTER = 25 TEXT = Changed_from_0_to_?._Not_preserved.;
	TEXT   TAXON = 50 CHARACTER = 25 TEXT = Changed_from_0_to_2.;
	TEXT   TAXON = 55 CHARACTER = 25 TEXT = 'Changed from ? to 1. Same width throughout in C. kannemeyeri (SAM-PK-12168)';
	TEXT   TAXON = 57 CHARACTER = 25 TEXT = Changed_from_0_to_?;

	TEXT   CHARACTER = 26 TEXT = 'This structure is observed in occipital view of the skull in the point of encounter of the lambdoidal (occipital) crest with the posterior root of the zygomatic arch.';
	TEXT   TAXON = 1 CHARACTER = 26 TEXT = Changed_from_?_to_0;
	TEXT   TAXON = 2 CHARACTER = 26 TEXT = 'RC 92, BP/1/3748';
	TEXT   TAXON = 3 CHARACTER = 26 TEXT = 'SAM-PK-K9956, NMQR 135';
	TEXT   TAXON = 4 CHARACTER = 26 TEXT = 'Changed from 0 to 1 the majority of specimens observed  (besides of UCMP 40466, BP/1/4263, BP/1/7199) the v shape notch is present. Exception so far were BP/1/5905, NHMUK R3731 without the notch. We score 1 as the condition observed in the vast majotity of specimens.';
	TEXT   TAXON = 5 CHARACTER = 26 TEXT = 'Abdala (2007, text-figs. 1C ,2C)';
	TEXT   TAXON = 6 CHARACTER = 26 TEXT = 'BS 1934 VIII4, PVL 3859';
	TEXT   TAXON = 7 CHARACTER = 26 TEXT = MB_R1004;
	TEXT   TAXON = 8 CHARACTER = 26 TEXT = GSN_R327;
	TEXT   TAXON = 9 CHARACTER = 26 TEXT = 'NMQR 3256, NMQR 3255. Abdala et al. (2006, pg. 394): In occipital view (Fig. 6), the skull is triangular, showing a well-developed V-shaped notch developed between the lambdoidal crest and the zygomatic arch.';
	TEXT   TAXON = 10 CHARACTER = 26 TEXT = _IVPP_V2339;
	TEXT   TAXON = 11 CHARACTER = 26 TEXT = 'Considering the pattern of the preserved left zygomatic arch, it is likely that the notch (that is only observable in occipital view) was deep. Tentative score.';
	TEXT   TAXON = 12 CHARACTER = 26 TEXT = The_preserved_zygoma_in_UMCZ_T.907_is_very_high_and_probably_produced_a_deep_v_shape_notch._Tentative_score.;
	TEXT   TAXON = 13 CHARACTER = 26 TEXT = 'BP/1/3731';
	TEXT   TAXON = 15 CHARACTER = 26 TEXT = 'Inferred after Hopson (2014: fig.14.3)';
	TEXT   TAXON = 18 CHARACTER = 26 TEXT = 'BP/1/5395';
	TEXT   TAXON = 22 CHARACTER = 26 TEXT = Changed_from_1_to_2.;
	TEXT   TAXON = 27 CHARACTER = 26 TEXT = Changed_from_?_to_2;
	TEXT   TAXON = 31 CHARACTER = 26 TEXT = 'Changed from ? to 1 (Agustin)';
	TEXT   TAXON = 36 CHARACTER = 26 TEXT = Changed_from_?_to_2;
	TEXT   TAXON = 38 CHARACTER = 26 TEXT = This_is_broken._I_am_not_sure_about_this_scoring.;
	TEXT   TAXON = 48 CHARACTER = 26 TEXT = Changed_from_?_to_1;
	TEXT   TAXON = 50 CHARACTER = 26 TEXT = Changed_from_1_to_0.;
	TEXT   TAXON = 53 CHARACTER = 26 TEXT = Changed_from_0_to_1.;
	TEXT   TAXON = 54 CHARACTER = 26 TEXT = Changed_from_?_to_0.;
	TEXT   TAXON = 55 CHARACTER = 26 TEXT = Changed_from_?_to_1.;
	TEXT   TAXON = 66 CHARACTER = 26 TEXT = Changed_from_?_to_1._It_is_scored_as_shallow_in_Wallace_et_al_2019_but_this_state_does_not_correspond_to_the_present_matrix_and_the_specimen_is_not_figured_in_posterior_view.;

	TEXT   CHARACTER = 27 TEXT = This_bone_is_located_posteriorly_to_the_parietal_and_is_visible_in_dorsal_but_especially_in_occipital_view_as_the_most_dorsal_bone_of_the_occiput.;
	TEXT   TAXON = 2 CHARACTER = 27 TEXT = RC_5;
	TEXT   TAXON = 3 CHARACTER = 27 TEXT = 'SAM-PK-K9956, NMQR 135';
	TEXT   TAXON = 4 CHARACTER = 27 TEXT = 'Fourie (1974, figs. 2, 29).';
	TEXT   TAXON = 5 CHARACTER = 27 TEXT = 'Abdala (2007, text-figs. 1C ,2C)';
	TEXT   TAXON = 6 CHARACTER = 27 TEXT = BSP_1934_VIII4.;
	TEXT   TAXON = 7 CHARACTER = 27 TEXT = BSP_1934_VIII20.;
	TEXT   TAXON = 8 CHARACTER = 27 TEXT = Not_possible_to_se_sutures_in_the_area_of_this_bone._General_similitude_with_the_condition_in_other_cynodonts_is_considered_to_score_the_presence._tentative.;
	TEXT   TAXON = 9 CHARACTER = 27 TEXT = 'Abdala et al. (2006, fig. 6)';
	TEXT   TAXON = 10 CHARACTER = 27 TEXT = Not_possible_to_se_sutures_in_the_area_of_this_bone._General_similitude_with_the_condition_in_other_cynodonts_is_considered_to_score_the_presence._tentative.;
	TEXT   TAXON = 11 CHARACTER = 27 TEXT = 'Not described or illustrated in Gao et al. (2010). We change the score from 1 to ?';
	TEXT   TAXON = 12 CHARACTER = 27 TEXT = Same_rationale_than_in_Sinognathus._It_is_not_possible_to_distintguish_the_sutre_of_this_element_in_the_material._Similarity_in_the_construction_of_the_occipital_plate_is_considered_to_score_as_present.;
	TEXT   TAXON = 13 CHARACTER = 27 TEXT = UFRGS_267PV;
	TEXT   TAXON = 18 CHARACTER = 27 TEXT = 'The sutural condition in the occiput of BP/1/5395 is not visible. The construction of the occiput in this species (and in this particular specimen) is very different of other non-mammaliaform cynodonts. Becuase of this we are not very confident of scoring this bone as present in the species.';
	TEXT   TAXON = 20 CHARACTER = 27 TEXT = 'Liu and Powell (2009): In occipital view (fig. 2D), the skull shows a well-developed V-shaped notch between the lambdoidal crest and the zygomatic arch. A round posttemporal fenestra lies in the concave area above the paroccipital process. Other features are obscured due to poor preservation.^n^nConsidering this it is scored as ?';
	TEXT   TAXON = 27 CHARACTER = 27 TEXT = Changed_to_?_No_information_on_the_occiput_of_this_taxon_is_published.;
	TEXT   TAXON = 30 CHARACTER = 27 TEXT = Changed_from_?_to_0_after_von_Huene_1936;
	TEXT   TAXON = 32 CHARACTER = 27 TEXT = Changed_from_?_to_1;
	TEXT   TAXON = 42 CHARACTER = 27 TEXT = 'Kuhne (1956): "Interparietal: No sutures are visible between this bone and the tabular and the supraoccipital. As it is unlikely that the latter bone reached the parietal crest and actually covered the posterior and medial surface of this structure, the presence of the interparietal is indicated."^n^nScored tentatively as absent.';
	TEXT   TAXON = 43 CHARACTER = 27 TEXT = 'Sues (1986): Interparietal and supraoccipital . Inadequate preservation of the available specimens makes tracing of the sutural outlines of both bones impossible.';
	TEXT   TAXON = 44 CHARACTER = 27 TEXT = In_specimen_NHMUK_R15976_there_appears_to_be_a_separate_interparietal.;
	TEXT   TAXON = 45 CHARACTER = 27 TEXT = 'Young (1947): Interparietal (?).The summit of the occipital wall is formed by the interparietal. The superior part of the middle of the lambdoidal crest is damaged. No clear suture around the bone could be  determined. Whether it is entirely fused with the parietal or still separated as an interparietal is not sure.';
	TEXT   TAXON = 48 CHARACTER = 27 TEXT = 'Wible (1991: pg 4): "No suture is apparent between the parietal and interparietal in the tritheledontid Diarthrognathus (Crompton, 1958:197)".';
	TEXT   TAXON = 49 CHARACTER = 27 TEXT = I_was_unable_to_check_this_scoring.;
	TEXT   TAXON = 51 CHARACTER = 27 TEXT = Changed_from_?_to_0.;

	TEXT   CHARACTER = 28 TEXT = 'Luo (1994, character 67) proposed this character with the state 1 (expanded) scored in Mammaliaformes and score 2 (very expanded) only in Triconodontidae. Liu and Olson (2010, character 11) change the wording of the states 1 to moderate and 2 to well developed. They score 1 in tritheledontidos and brasilitherium and state 2 in Mammaliaformes. Therefore they recognize differences in the condition of tritheledontids and Mammaliaformes.  Wallace et al 2019 proposed changes to the state of this character after comparing figures of tritylodontids, tritheledonts, and brasilodontids, whose braincases appear comparable in width relative to snout width, there is no reason to have character states beyond a narrow braincase (0), and a well-developed, laterally expanded braincase (1), where non-mammaliaforms exhibit the primitive condition, and mammaliaforms exhibit the derived condition.  Even as not having a clear cut we decided to follow the proposal by Liu and Olson (2010) as we recognize differences in the skull of some mammaliamorpha and brasilodontid taxa.';
	TEXT   TAXON = 1 CHARACTER = 28 TEXT = From_photo_of_the_holotype.;
	TEXT   TAXON = 2 CHARACTER = 28 TEXT = 'RC 92, BP/1/3748';
	TEXT   TAXON = 3 CHARACTER = 28 TEXT = AMNH_FARB_2223;
	TEXT   TAXON = 4 CHARACTER = 28 TEXT = 'Estes (1961, plate 1, fig. 1).';
	TEXT   TAXON = 5 CHARACTER = 28 TEXT = 'Abdala (2007, text-figs. 1A ,2A)';
	TEXT   TAXON = 6 CHARACTER = 28 TEXT = BSP_1934_VIII4.;
	TEXT   TAXON = 7 CHARACTER = 28 TEXT = MB_R1004;
	TEXT   TAXON = 8 CHARACTER = 28 TEXT = 'BP/1/4658';
	TEXT   TAXON = 9 CHARACTER = 28 TEXT = NMQR_3255;
	TEXT   TAXON = 10 CHARACTER = 28 TEXT = IVPP_V2339;
	TEXT   TAXON = 11 CHARACTER = 28 TEXT = 'Narrow braincase in dorsal view, even when it is not completely prepared.';
	TEXT   TAXON = 12 CHARACTER = 28 TEXT = UMZC_T.907;
	TEXT   TAXON = 13 CHARACTER = 28 TEXT = 'BP/1/3731';
	TEXT   TAXON = 18 CHARACTER = 28 TEXT = 'BP\ 1 \5395';
	TEXT   TAXON = 31 CHARACTER = 28 TEXT = Changed_from_2_to_1;
	TEXT   TAXON = 55 CHARACTER = 28 TEXT = 'Changed from ? to 0. It is absent in C. kannemeyeri (SAM-PK-12168)';

	TEXT   CHARACTER = 29 TEXT = Squamosal_notch_is_a_depression_located_in_the_anterior_face_of_the_squamosal_in_the_area_of_the_craniomandibular_joint_that_usually_will_contain_the_dorsal_plate_of_the_quadrate_and_thus_will_fix_this_bone_to_the_skull.;
	TEXT   TAXON = 2 CHARACTER = 29 TEXT = 'Brink (1963, fig. 10E), AMNH 8220';
	TEXT   TAXON = 5 CHARACTER = 29 TEXT = 'Abdala (2007, text-fig. 5)';
	TEXT   TAXON = 11 CHARACTER = 29 TEXT = 'Gao et al. (2010: figs. 3B,4B).';
	TEXT   TAXON = 15 CHARACTER = 29 TEXT = 'Hopson (2014: fig.14.3)';
	TEXT   TAXON = 17 CHARACTER = 29 TEXT = Changed_from_1_to_?_Area_not_preserved_in_the_only_known_specimen.;
	TEXT   TAXON = 20 CHARACTER = 29 TEXT = Changed_from_?_to_1;
	TEXT   TAXON = 22 CHARACTER = 29 TEXT = Changed_from_?_to_1.;
	TEXT   TAXON = 23 CHARACTER = 29 TEXT = Changed_from_1_to_?;
	TEXT   TAXON = 27 CHARACTER = 29 TEXT = Changed_from_?_to_1;
	TEXT   TAXON = 30 CHARACTER = 29 TEXT = Changed_from_?_to_1_after_von_Huene_1936;
	TEXT   TAXON = 31 CHARACTER = 29 TEXT = Chnaged_from_?_to_0;
	TEXT   TAXON = 35 CHARACTER = 29 TEXT = Changed_from_?_to_1.;
	TEXT   TAXON = 36 CHARACTER = 29 TEXT = Changed_from_?_to_1._A_notch_is_described_to_be_present_for_the_quadrate.;
	TEXT   TAXON = 42 CHARACTER = 29 TEXT = I_am_not_sure_about_this._There_is_a_notch_in_the_squamosal_for_the_quadrate_and_another_for_the_quadratojugal.;
	TEXT   TAXON = 47 CHARACTER = 29 TEXT = Chnaged_from_1_to_?;
	TEXT   TAXON = 48 CHARACTER = 29 TEXT = 'Changed from 1 to 0. The quadrate and squamosal are fused (no suture is visible).';
	TEXT   TAXON = 50 CHARACTER = 29 TEXT = 'Changed from 0/1 to 1';
	TEXT   TAXON = 55 CHARACTER = 29 TEXT = 'It is decribed as present by Sidor and Hopson, 2018. Changed from ? to 1.';
	TEXT   TAXON = 66 CHARACTER = 29 TEXT = Changed_from_?_to_1.;

	TEXT   CHARACTER = 30 TEXT = 'The dorsal plate is the projection of the quadrate above the trochlea. This projection has an extended surficial contact with the quadrate notch of the squamosal. This is the condition represented in the majority of non-mammaliaform cynodonts and also in therocephalians (Luo and Crompton, 1994). The only projection of the quadrate, dorsal to the trochlea, in Oligokyphus is the dorsal angle that we interpret as probable homologous to the dorsal plate, although the articulation is with the paraoccipital process. This angle is located latero-dorsally.  In Kayentatherium there is no dorsal angle. Strange enough the quadrate in this tritylodontid does not show any dorsal projection and the articulation with the parotic crest is then basically horizontal. The quadrate in Morganucodon is reconstructed by Luo and Crompton (1994) has having a latero-dorsally directed dorsal margin (approximately in the condition of Oligokyphus) but this is not what is observed in the quadrate illustrated by Kermack et al. (1981: fig. 86a) where the dorsal margin (termed dorsal laminia of the quadrate) seems to extends mostly dorsally. We follow Luo and Crompton. State 2, absent, is added to score Kayentatherium and Bienotheroides after Luo and Crompton (1994: figs. 9, 10).^n';
	TEXT   TAXON = 1 CHARACTER = 30 TEXT = It_is_not_visible_but_should_be_0.;
	TEXT   TAXON = 2 CHARACTER = 30 TEXT = 'Kemp (1979, fig. 9).';
	TEXT   TAXON = 3 CHARACTER = 30 TEXT = 'Parrington (1934; 41, describing UMCZ T819): strong upward process. SAM-PK-K1119';
	TEXT   TAXON = 4 CHARACTER = 30 TEXT = 'Luo and Crompton (1994; figure 3)';
	TEXT   TAXON = 5 CHARACTER = 30 TEXT = 'Considering the preserved portion of the left quadrtae-quadratojugale in TM 25 (Abdala, 2007, text-fig. 5). the dorsal process is scored as dorsally projected and inserted in the squamosal.';
	TEXT   TAXON = 6 CHARACTER = 30 TEXT = 'SAM-PK-11264';
	TEXT   TAXON = 7 CHARACTER = 30 TEXT = BSP_1934_VIII20;
	TEXT   TAXON = 8 CHARACTER = 30 TEXT = 'SAM-PK-K5821';
	TEXT   TAXON = 9 CHARACTER = 30 TEXT = 'Abdala et al. (2006, 394): The dorsal plate of the quadrate is directed dorsally, and the trochlea is cylindrical';
	TEXT   TAXON = 13 CHARACTER = 30 TEXT = MCP_3167PV;
	TEXT   TAXON = 15 CHARACTER = 30 TEXT = 'Lateral to the medial lappet, the squamosal forms a transverse plate that supports on its anterior face the preserved dorsal ends of the quadrate and quadratojugal.(Hopson, 2014:239).The upper part of the quadrate lies in a sulcus on the anterior face of the squamosal adjacent to the squamosal lappet that abuts the paroccipital process (Hopson, 2014:240). These passages imply the presence of the dorsal plate inserted in the squamosal.';
	TEXT   TAXON = 22 CHARACTER = 30 TEXT = Changed_from_?_to_0;
	TEXT   TAXON = 25 CHARACTER = 30 TEXT = Changed_from_?_to_0.;
	TEXT   TAXON = 29 CHARACTER = 30 TEXT = Changed_from_?_to_0.;
	TEXT   TAXON = 33 CHARACTER = 30 TEXT = Changed_from_?_to_0.;
	TEXT   TAXON = 35 CHARACTER = 30 TEXT = Changed_from_?_to_0.;
	TEXT   TAXON = 36 CHARACTER = 30 TEXT = Changed_from_?_to_0;
	TEXT   TAXON = 37 CHARACTER = 30 TEXT = Changed_from_?_to_0.;
	TEXT   TAXON = 38 CHARACTER = 30 TEXT = Changed_from_?_to_0.;
	TEXT   TAXON = 39 CHARACTER = 30 TEXT = Changed_from_?_to_0.;
	TEXT   TAXON = 40 CHARACTER = 30 TEXT = Changed_from_?_to_0;
	TEXT   TAXON = 43 CHARACTER = 30 TEXT = Changed_from_?_to_1.;
	TEXT   TAXON = 44 CHARACTER = 30 TEXT = This_should_be_scored_as_1_but_I_have_not_seen_any_quadrate_of_Tritylodon_to_check_this.;
	TEXT   TAXON = 45 CHARACTER = 30 TEXT = This_should_be_scored_as_1_but_I_have_not_seen_any_quadrate_of_Tritylodon_to_check_this.;
	TEXT   TAXON = 47 CHARACTER = 30 TEXT = Changed_from_?_to_0;
	TEXT   TAXON = 48 CHARACTER = 30 TEXT = Changed_from_?_to_0;
	TEXT   TAXON = 49 CHARACTER = 30 TEXT = Changed_from_?_to_0.;
	TEXT   TAXON = 51 CHARACTER = 30 TEXT = hanged_from_?_to_0.;
	TEXT   TAXON = 52 CHARACTER = 30 TEXT = Changed_from_?_to_0.;
	TEXT   TAXON = 53 CHARACTER = 30 TEXT = 'Unknown, should be 0.';
	TEXT   TAXON = 54 CHARACTER = 30 TEXT = Inferred;

	TEXT   CHARACTER = 31 TEXT = 'Articulation surface of the quadrate with the lower jaw (articular). The condylar sizes are compared only in cylindrical trochleae.';
	TEXT   TAXON = 2 CHARACTER = 31 TEXT = 'Kemp (1979, fig. 9c)';
	TEXT   TAXON = 3 CHARACTER = 31 TEXT = 'SAM-PK-K1119';
	TEXT   TAXON = 4 CHARACTER = 31 TEXT = 'Luo and Crompton (1994; figure 17). NHMUK R511, TM 180';
	TEXT   TAXON = 5 CHARACTER = 31 TEXT = 'Abdala (2007, 597): The quadrate bears a cylindrical trochlea, with the medial condyle slightly more developed than the pointed lateral condyle (Text-fig. 5).';
	TEXT   TAXON = 6 CHARACTER = 31 TEXT = 'Changed from 1 to 0. SAM-PK-K11264; NMQR 1444';
	TEXT   TAXON = 7 CHARACTER = 31 TEXT = 'BP/1/3773';
	TEXT   TAXON = 8 CHARACTER = 31 TEXT = 'SAM-PK-K 5821';
	TEXT   TAXON = 9 CHARACTER = 31 TEXT = 'After Liu and Olson (2010) who quote CGP 1/33.';
	TEXT   TAXON = 10 CHARACTER = 31 TEXT = IVPP_V2339;
	TEXT   TAXON = 11 CHARACTER = 31 TEXT = 'By observing ventral views in Gao et al. (2010) the condyles appears to be subequals. Scored as ?';
	TEXT   TAXON = 12 CHARACTER = 31 TEXT = Changed_from_0_to_?_Not_preserved_quadrate_of_Scalenodon_angustifrons.;
	TEXT   TAXON = 22 CHARACTER = 31 TEXT = 'Lateral condyle incompletely preserved (Reichel et al., 2009; Text-fig. 9).';
	TEXT   TAXON = 29 CHARACTER = 31 TEXT = Changed_from_0_to_?._I_was_unable_to_check_this_scoring.;
	TEXT   TAXON = 31 CHARACTER = 31 TEXT = Changed_from_1_to_?;
	TEXT   TAXON = 33 CHARACTER = 31 TEXT = Changed_from_1_to_0_after_Soares_et_al_2011.;
	TEXT   TAXON = 35 CHARACTER = 31 TEXT = Changed_from_1_to_0_as_Ravinohamanana_et_al_2011_said_that_the_quadrate_and_quadratojugal_are_almost_identical_to_those_of_Massetognathus.;
	TEXT   TAXON = 38 CHARACTER = 31 TEXT = I_could_not_check_this_scoring.;
	TEXT   TAXON = 40 CHARACTER = 31 TEXT = Changed_from_?_to_0;
	TEXT   TAXON = 42 CHARACTER = 31 TEXT = I_am_not_sure_about_this_scoring._They_look_very_similar_to_me.;
	TEXT   TAXON = 43 CHARACTER = 31 TEXT = I_was_unable_to_check_this_score.;
	TEXT   TAXON = 44 CHARACTER = 31 TEXT = I_was_unable_to_check_this_scoring.;

	TEXT   CHARACTER = 32 TEXT = Different_shapes_of_the_trochlea_result_in_differences_in_the_contact_surface_between_the_quadrate_and_mandible.;
	TEXT   TAXON = 2 CHARACTER = 32 TEXT = AMNH_8220;
	TEXT   TAXON = 5 CHARACTER = 32 TEXT = 'Abdala (2007, 597): The quadrate bears a cylindrical trochlea,';
	TEXT   TAXON = 6 CHARACTER = 32 TEXT = 'SAM-PK-K11264';
	TEXT   TAXON = 7 CHARACTER = 32 TEXT = 'Changed form 0 to 1. BSP 1934 VIII 20. The condition of the quadrate here show a poorly marked ventral projection of the lateral portion of the trochlea, producing an incipient trough (less developed than in Cynognathus). Watson (1911, 310) mentions: "it is (the articulating surface) marked by a low and obscure ridge towards the outer side". This is interpreted as the incipient trough.';
	TEXT   TAXON = 8 CHARACTER = 32 TEXT = 'SAM-PK-K 5821';
	TEXT   TAXON = 9 CHARACTER = 32 TEXT = 'Changed from ? to 0. Abdala et al., (2006, 394); the trochlea is cylindrical without the ventrally projected lateral condyle that externally limits the trochlear trough observed in Cynognathus and some traversodontids (Luo & Crompton, 1994; Abdala & Teixeira, 2004).';
	TEXT   TAXON = 10 CHARACTER = 32 TEXT = IVPP_V2339;
	TEXT   TAXON = 11 CHARACTER = 32 TEXT = 'Gao et al. (2010: figs. 3B,4B).';
	TEXT   TAXON = 20 CHARACTER = 32 TEXT = Changed_from_?_to_1;
	TEXT   TAXON = 38 CHARACTER = 32 TEXT = I_could_not_check_this_scoring.;
	TEXT   TAXON = 44 CHARACTER = 32 TEXT = I_was_unable_to_check_this_scoring.;
	TEXT   TAXON = 48 CHARACTER = 32 TEXT = 'Scored as cylindrical following reinterpretation of the bone in the type by Abdala (pers. obs).  What Crompton (1958, Fig. 5) interpret as articular is a displaced quadrate, with the anterior margin being the trochlea in articulation with the articular (interpreted as surangular by Crompton (1958). ';

	TEXT   CHARACTER = 33 TEXT = 'This is a complicated character and there are some serious issues with the scoring of Luo and Crompton (1994, character 8). They score the same state for Probainognathus and Massetognathus but the condition are very different because in Massetognathus the quadratojugale is fused to the quadrate and then the latter does not have a free margin and a notch visible. A second part of the character appears to have more sense as it is about the presence of a neck with the trochlea located distally. This neck is definitively not observed in basal cynodonts, Probainognathus and Massetognathus (following illustrations by Luo and Crompton, 1994, and personal observations) but it is present in tritylodontids, tritheledontids and basal mammaliaformes discussed by Luo and Crompton (1994).';
	TEXT   TAXON = 2 CHARACTER = 33 TEXT = 'The notch as reconstructed by Kemp (1979) and also by Luo and Crompton (1994, fig.2C-E) seems poorly deeveloped and probably because of that was scored as such by Liu and Olson (2010). AMNH 8220, has a nicely prepared quadrate with a complete lateral margin and in the specimen the notch is well developed. Following this we scored as 1 instead because it clearly separates the lateral margin from the trochlea.';
	TEXT   TAXON = 5 CHARACTER = 33 TEXT = 'Changed from 1 to ? Not possible to observe in posterior view the presence of a lateral margin directed posteriorly that would limit the lateral notch (as defined by Luo and Crompton 1994 for Thrinaxodon for example.';
	TEXT   TAXON = 6 CHARACTER = 33 TEXT = 'Changed from 1 to 0. No evidence of notch in the isolated quadrate of SAM-PK-3029.';
	TEXT   TAXON = 7 CHARACTER = 33 TEXT = 'Changed from 1 to ?. For scoring this condition in Diademodon Liu and Olsen (2010, appendix, character 76) quote specimen NHMUK R3587 and Watson (figs. 3 and 7). In fact the quadrate is articulated and the posterior face where is located the notch is not visible (in the material and in Watson''s figures).';
	TEXT   TAXON = 9 CHARACTER = 33 TEXT = 'Changed from 1 to ? Not possible to observe in posterior view the presence of a lateral margin directed posteriorly that would limit the lateral notch (as defined by Luo and Crompton 1994 for Thrinaxodon for example.';
	TEXT   TAXON = 10 CHARACTER = 33 TEXT = IVPP_V2339;
	TEXT   TAXON = 22 CHARACTER = 33 TEXT = Quadrate_and_quadratojugal_fussed_as_in_Massetognathus._It_is_not_possible_for_a_notch_to_be_pressent.;
	TEXT   TAXON = 29 CHARACTER = 33 TEXT = Changed_from_0_to_?._I_was_unable_to_check_this_scoring.;
	TEXT   TAXON = 33 CHARACTER = 33 TEXT = 'Changed form 3 to 1/2 (there is notch but not a neck, similar to Probainognathus, Trhinaxodon and Procynosuchus. After Soares et al 2011). ';
	TEXT   TAXON = 34 CHARACTER = 33 TEXT = 'Changed from 2 to ?. The quadrate is fussed to the quadratojugal in Massetognathus thus it is imposible to ascertain the presence of a notch (Contra Luo and Cromtpon 1994). The neck is present according to Luo and Crompton 1994. ';
	TEXT   TAXON = 38 CHARACTER = 33 TEXT = I_could_not_check_this_scoring.;
	TEXT   TAXON = 39 CHARACTER = 33 TEXT = 'The quadrate and quadratojugal are fused (suture line not visible).';
	TEXT   TAXON = 40 CHARACTER = 33 TEXT = Chnaged_from_?_to_2.;
	TEXT   TAXON = 44 CHARACTER = 33 TEXT = I_was_unable_to_check_this_scoring.;
	TEXT   TAXON = 70 CHARACTER = 33 TEXT = I_am_not_sure_abotu_this.;

	TEXT   TAXON = 2 CHARACTER = 34 TEXT = 'The score of Procynosuchus was based in the quadrate described by Kemp (1979), but the element was not articulated in the skull and is not complete. Changed from 0 to 1 after observation of the quadrate in AMNH FR 8220, where it is clear the medial projection of the trochlea for the contact of the stapes.';
	TEXT   TAXON = 3 CHARACTER = 34 TEXT = UMCZ_T819;
	TEXT   TAXON = 4 CHARACTER = 34 TEXT = 'Luo and Crompton (1994).';
	TEXT   TAXON = 5 CHARACTER = 34 TEXT = 'Observed in NMQR 1633, where quadrate and stapes are preserved in natural position.';
	TEXT   TAXON = 6 CHARACTER = 34 TEXT = 'SAM-PK-K11264';
	TEXT   TAXON = 10 CHARACTER = 34 TEXT = IVPP_V2339;
	TEXT   TAXON = 11 CHARACTER = 34 TEXT = 'Considering similitude of the quadrate to that of other cynodonts that have the state 1, we score this state as tentative.';
	TEXT   TAXON = 31 CHARACTER = 34 TEXT = Changed_from_3_to_4._Stapedial_process_well_developed_as_in_Morganucodon.;
	TEXT   TAXON = 34 CHARACTER = 34 TEXT = Contra_Luo_and_Cromtpon_1994.;
	TEXT   TAXON = 35 CHARACTER = 34 TEXT = Changed_from_?_to_1.;
	TEXT   TAXON = 36 CHARACTER = 34 TEXT = Changed_from_?_to_1;
	TEXT   TAXON = 42 CHARACTER = 34 TEXT = I_am_not_sure_about_this_scoring.;
	TEXT   TAXON = 44 CHARACTER = 34 TEXT = I_was_unable_to_check_this_scoring.;

	TEXT   CHARACTER = 35 TEXT = 'Wallace et al 2019 (supplementary information, page 2), suggested non independency of this character regarding their character 79 (our character 85) arguing that ?a quadrate/articular jaw joint necessitates the absence of a mandibular articular surface on the squamosal?, which is not always the case as is stated in character 85 where craniomandibular joint can be represented by two articulations.  The articulation is considered as present when it is confirmed the contact with the surangular lateral projection (or boss). This is important to mention because in Thrinaxodon there is a squamosal flange (as defined by Crompton, 1972) but do not contact any element of the mandible.';
	TEXT   TAXON = 1 CHARACTER = 35 TEXT = Changed_from_?_to_0;
	TEXT   TAXON = 2 CHARACTER = 35 TEXT = 'RC 92, AMNH FR 8220. See Crompton (1972, fig. 3).';
	TEXT   TAXON = 3 CHARACTER = 35 TEXT = 'The squamosal flange is present (e.g., AMNH 2223) but there is no contact of mandibular elements with the flange (e.g., BP/1/4602)';
	TEXT   TAXON = 4 CHARACTER = 35 TEXT = 'Crompton (1972, fig. 1 and plate 1). Crompton identify an articular flane on the squamosal but this is not contacting the surangular.';
	TEXT   TAXON = 5 CHARACTER = 35 TEXT = suqamosal_develop_a_descendent_process_located_lateral_to_the_quadratojugale_but_in_that_process_there_is_no_evidence_of_articulation_with_the_mandible.;
	TEXT   TAXON = 6 CHARACTER = 35 TEXT = 'BP/1/1181 and SAM-PK 3029.';
	TEXT   TAXON = 7 CHARACTER = 35 TEXT = 'Crompton (1972: fig. 5, art fl)';
	TEXT   TAXON = 8 CHARACTER = 35 TEXT = 'Contact with the surangular (Crompton, 1972: fig. 4, art fl)';
	TEXT   TAXON = 9 CHARACTER = 35 TEXT = 'Abdala et al. (2006, 395): Somewhat anterior to the craniomandibular joint, the surangular  shows a slight projection laterally (articular boss), that contacts the descending flange of the squamosal.';
	TEXT   TAXON = 10 CHARACTER = 35 TEXT = IVPP_V2339;
	TEXT   TAXON = 11 CHARACTER = 35 TEXT = As_mentioned_before_the_flange_of_the_suqamosal_is_well_developed_ne_we_assume_the_contact_of_this_with_the_surangular_as_very_likely._tentative_score.;
	TEXT   TAXON = 12 CHARACTER = 35 TEXT = Changed_from_1_to_?_No_preserved_to_be_sure_of_the_structure_and_the_contact_of_the_mandibular_element.;
	TEXT   TAXON = 13 CHARACTER = 35 TEXT = 'Abdala and Taixeira (2004: fig. 4b). The structure is erroneously identified as js (squamosal sutual surface for the jugal), but it more likely the articular flange of the squamosal.';
	TEXT   TAXON = 18 CHARACTER = 35 TEXT = Changed_from_1_to_?_No_preserved_in_any_specimen.;
	TEXT   TAXON = 22 CHARACTER = 35 TEXT = Preservation_is_not_good_enough._There_is_a_ventral_projection_of_the_squamosal_that_probably_contacted_the_surangular._Scored_as_narrow_and_medially_directed_tentatively.;
	TEXT   TAXON = 27 CHARACTER = 35 TEXT = 'Sues and Hopson (2010, see fig. 2): "A well-developed ventral flange of the squamosal extends anteromedially lateral to the slot for the quadratojugal." This is interpreted as the articulation area for the surangular. Tentative score.';
	TEXT   TAXON = 31 CHARACTER = 35 TEXT = 'I am not sure how to score: incipiently developed';
	TEXT   TAXON = 32 CHARACTER = 35 TEXT = Area_not_preserved_in_known_specimens.;
	TEXT   TAXON = 33 CHARACTER = 35 TEXT = ?;
	TEXT   TAXON = 34 CHARACTER = 35 TEXT = See_Crompton_1972;
	TEXT   TAXON = 35 CHARACTER = 35 TEXT = A_narrow_and_medially_directed_articulation_appears_to_be_present_but_this_is_not_described.;
	TEXT   TAXON = 47 CHARACTER = 35 TEXT = 'Based in interpretation by Hopson and Barghusen (1986), fig. 14. Wible and Hopson (1993) fig. 5.2. But see Luo (1994, fig. 6.7A).';
	TEXT   TAXON = 48 CHARACTER = 35 TEXT = 'After Crompton (1958, fig. 5).';
	TEXT   TAXON = 49 CHARACTER = 35 TEXT = 'Luo 1994, fig. 6.7B.';
	TEXT   TAXON = 50 CHARACTER = 35 TEXT = 'Luo (1994, fig. 6.7D); Wible and Hopson (1993; fig. 5.2B).';
	TEXT   TAXON = 55 CHARACTER = 35 TEXT = 'Changed from 0 to ?. Sidor and Hopson (2017) scored this in Cricodon but they recognize a new species Cricodon kannemeyeri whose taxonomic assignment is disputed (see Hendrickx et al., 2019). By now we consider that known specimen of Cricodon does not have a complete or good preservation of the area to allow scoring.';

	TEXT   CHARACTER = 36 TEXT = 'The fossa for origin of the levator hyoidei or its derivative, the stapedius muscle (Wible, 1991) when present in non-mammalian cynodonts is located between the anterior (quadrate) and posterior (mastoid) processes of the paroccipital process (prootic portion of the petrosal). This structure is only recognized in tritylodontids and mammaliaformes and as a shallow depression in Exaeretodon riograndensis (Abdala et al., 2002, 319). Liu and Olsen (2010) dismissed the condition identified by Abdala et al (2002) in Exaeretodon, or at least scored as absent in Exaeretodon argentinus.';
	TEXT   TAXON = 2 CHARACTER = 36 TEXT = 'RC 92, BP/1/3748';
	TEXT   TAXON = 3 CHARACTER = 36 TEXT = 'SAM-PK-K9956';
	TEXT   TAXON = 4 CHARACTER = 36 TEXT = 'BP/1/7199';
	TEXT   TAXON = 5 CHARACTER = 36 TEXT = 'Abdala (2007, text-figs. 2B, 4)';
	TEXT   TAXON = 6 CHARACTER = 36 TEXT = 'BP/1/1181';
	TEXT   TAXON = 7 CHARACTER = 36 TEXT = MB_R1004;
	TEXT   TAXON = 8 CHARACTER = 36 TEXT = 'BP/1/4658';
	TEXT   TAXON = 9 CHARACTER = 36 TEXT = NMQR_3255;
	TEXT   TAXON = 10 CHARACTER = 36 TEXT = IVPP_V2339;
	TEXT   TAXON = 12 CHARACTER = 36 TEXT = 'UMZC T907, Parrington (1946, fig. 9A).';
	TEXT   TAXON = 13 CHARACTER = 36 TEXT = NHMUK_PV_R_36995;
	TEXT   TAXON = 15 CHARACTER = 36 TEXT = 'Hopson (2014: fig. 14.3)';
	TEXT   TAXON = 18 CHARACTER = 36 TEXT = 'BP/1/5395';
	TEXT   TAXON = 37 CHARACTER = 36 TEXT = Changed_from_0_to_1_after_Abdala_et_al_2002.;
	TEXT   TAXON = 39 CHARACTER = 36 TEXT = Unable_to_check;
	TEXT   TAXON = 44 CHARACTER = 36 TEXT = I_was_unable_to_check_this_scoring.;
	TEXT   TAXON = 51 CHARACTER = 36 TEXT = 'Changed from ? to 0. A superficial fossa on the ventral face of the paroccpital process is identified as hyoid fossa (?) by Tatarinov (1968; see figure 4 and p. 43). ^nThis interpretation was downplayed by Hopson, who said that these structure were present on one of the side and not in the other and that were better interpreted as ?artefacts resulting from the clearing of the matrix from spaces within incompletely ossified paroccipital process.^nAbsent (0) is then scored for this character. June 2009, FA agrees with Hopson''s interpretation.';
	TEXT   TAXON = 52 CHARACTER = 36 TEXT = I_was_unable_to_check_this.;
	TEXT   TAXON = 54 CHARACTER = 36 TEXT = Changed_from_?_to_0;

	TEXT   CHARACTER = 37 TEXT = 'Abdala (2007,character 44) proposed three states characters undifferentiated, differentiated in quadrate and mastoid process (state 1, scored in therocephalians only) and differentiated in anterior and posterior process (scored in tritylodontids, Brasilodon and mammaliaforms). Something to discuss is if the presence of the two separate processes in therocephalians and mammaliamorphs are really two different events or it is just one. In any case, we do not have therocephalians in this matrix and then only two states were scored. Abdala (2007) scored mistakenly Morganucodon as 1 instead of 2. Wallace et al. (2019, supplementary information, page 2) discussed the formulation of this character and discarded one stage. We agree that the differentiation of the process in non-mammalian cynodonts should represent only one state.';
	TEXT   TAXON = 2 CHARACTER = 37 TEXT = 'RC 92, BP/1/3748, Kemp (1979, fig. 2)';
	TEXT   TAXON = 3 CHARACTER = 37 TEXT = 'SAM-PK-K9956';
	TEXT   TAXON = 4 CHARACTER = 37 TEXT = 'BP/1/7199';
	TEXT   TAXON = 5 CHARACTER = 37 TEXT = 'Abdala (2007, text-figs. 2B, 4)';
	TEXT   TAXON = 6 CHARACTER = 37 TEXT = 'BP/1/1181';
	TEXT   TAXON = 7 CHARACTER = 37 TEXT = MB_R1004;
	TEXT   TAXON = 8 CHARACTER = 37 TEXT = 'SAM-PK-K5821';
	TEXT   TAXON = 9 CHARACTER = 37 TEXT = 'SAM-PK-11481';
	TEXT   TAXON = 10 CHARACTER = 37 TEXT = IVPP_V2339;
	TEXT   TAXON = 11 CHARACTER = 37 TEXT = The_partly_exposed_left_paroccipital_process_seems_to_be_undifferentiated._tentative_score.;
	TEXT   TAXON = 12 CHARACTER = 37 TEXT = 'UMZC T907, Parrington (1946, fig. 9A).';
	TEXT   TAXON = 13 CHARACTER = 37 TEXT = NHMUK_PV_R_36995;
	TEXT   TAXON = 15 CHARACTER = 37 TEXT = 'Hopson (2014: fig. 14.3)';
	TEXT   TAXON = 18 CHARACTER = 37 TEXT = 'BP/1/5395';
	TEXT   TAXON = 20 CHARACTER = 37 TEXT = Changed_from_?_to_0;
	TEXT   TAXON = 22 CHARACTER = 37 TEXT = Changed_from_?_to_0;
	TEXT   TAXON = 27 CHARACTER = 37 TEXT = Changed_from_?_to_0;
	TEXT   TAXON = 31 CHARACTER = 37 TEXT = 'Wallace et al 2019 proposed changing this from undiferentiated (0) to differentiated (1/2 - it should be 2)  based on Rodrigues et al 2014. ';
	TEXT   TAXON = 35 CHARACTER = 37 TEXT = Changed_from_?_to_0;
	TEXT   TAXON = 36 CHARACTER = 37 TEXT = Changed_from_?_to_0;
	TEXT   TAXON = 48 CHARACTER = 37 TEXT = Changed_from_?_to_2;
	TEXT   TAXON = 49 CHARACTER = 37 TEXT = 'Luo (1994) Fig. 6.7B.';
	TEXT   TAXON = 50 CHARACTER = 37 TEXT = 'Scored after Luo (1994, fig. 6.3B) but see Wible and Hopson (1993, figs. 5.2; 5.3).';
	TEXT   TAXON = 68 CHARACTER = 37 TEXT = 'after Oliveira et al. (2010, fig. 4D).';

	TEXT   TAXON = 2 CHARACTER = 38 TEXT = 'The condition illustrated is absent (Kemp, 1979, fig. 3); Brink (1963, fig. 10E), and that seems to be the case in NHMUK PV37054, RC 5 and RC 12, but it is present in RC 87.';
	TEXT   TAXON = 3 CHARACTER = 38 TEXT = 'SAM-PK-K9956, NMQR 135 (Jasinoski and Abdala, fig. 12).';
	TEXT   TAXON = 4 CHARACTER = 38 TEXT = 'TM 80, BP/1/7199';
	TEXT   TAXON = 5 CHARACTER = 38 TEXT = 'Abdala (2007: 598): ...in NMQR 1633. In the latter specimen, the suture between the right exoccipital and paroccipital process is visible, whereas the small post-temporal canal is completely encircled by the tabular.';
	TEXT   TAXON = 6 CHARACTER = 38 TEXT = 'SAM-PK-K 11264';
	TEXT   TAXON = 7 CHARACTER = 38 TEXT = 'BP/1/3754';
	TEXT   TAXON = 8 CHARACTER = 38 TEXT = 'SAM-PK-K5821';
	TEXT   TAXON = 9 CHARACTER = 38 TEXT = 'Abdala et al. (2006, 394): The circular post-temporal foramen is completely encircled by the tabular.';
	TEXT   TAXON = 10 CHARACTER = 38 TEXT = IVPP_V2339;
	TEXT   TAXON = 18 CHARACTER = 38 TEXT = 'BP/1/5395. Tentative score.';
	TEXT   TAXON = 22 CHARACTER = 38 TEXT = Changed_from_?_to_1.;
	TEXT   TAXON = 33 CHARACTER = 38 TEXT = 'Changed from 1 to 0 (Soares et al 2011)';
	TEXT   TAXON = 36 CHARACTER = 38 TEXT = Changed_from_?_to_0;
	TEXT   TAXON = 37 CHARACTER = 38 TEXT = I_am_not_sure_of_this_scoring;
	TEXT   TAXON = 41 CHARACTER = 38 TEXT = 'The post-temporal fossa (post-temporal canal of Lucas and Luo 1993) appears to be completely included in the petrosal. However, the proccipital procces does not seem to border the fossa. So I would change this scoring from 0 to 1.';
	TEXT   TAXON = 48 CHARACTER = 38 TEXT = Changed_from_?_to_0;
	TEXT   TAXON = 49 CHARACTER = 38 TEXT = I_was_unable_to_check_this_scoring.;
	TEXT   TAXON = 52 CHARACTER = 38 TEXT = Changed_from_?_to_0.;
	TEXT   TAXON = 66 CHARACTER = 38 TEXT = Changed_from_?_to_1.;

	TEXT   CHARACTER = 39 TEXT = Postemporal_fossa_particularly_large_are_uncommon_and_can_be_ascribed_to_Dvinia_and_Cynognathus.;
	TEXT   TAXON = 2 CHARACTER = 39 TEXT = 'RC 12, Kemp (1979, fig. 3b)';
	TEXT   TAXON = 3 CHARACTER = 39 TEXT = 'SAM-PK-K9956; Jasinoski and Abdala (2017).';
	TEXT   TAXON = 4 CHARACTER = 39 TEXT = 'TM 180; Fourie (1974)';
	TEXT   TAXON = 5 CHARACTER = 39 TEXT = 'Abdala (2007; text-fig. 2C)';
	TEXT   TAXON = 6 CHARACTER = 39 TEXT = 'SAM-PK-3029; PVL 3859';
	TEXT   TAXON = 7 CHARACTER = 39 TEXT = 'MB R1004, BSP 1934 VIII19';
	TEXT   TAXON = 9 CHARACTER = 39 TEXT = NMQR_3256;
	TEXT   TAXON = 10 CHARACTER = 39 TEXT = IVPP_V2339;
	TEXT   TAXON = 12 CHARACTER = 39 TEXT = UMZC_T918.;
	TEXT   TAXON = 13 CHARACTER = 39 TEXT = NHMUK_PV_R_36995;
	TEXT   TAXON = 18 CHARACTER = 39 TEXT = 'BP/1/5395';
	TEXT   TAXON = 22 CHARACTER = 39 TEXT = Changed_from_?_to_1.;
	TEXT   TAXON = 33 CHARACTER = 39 TEXT = 'Changed from ? to 1 (Agustin)';
	TEXT   TAXON = 35 CHARACTER = 39 TEXT = Changed_from_?_to_1.;
	TEXT   TAXON = 36 CHARACTER = 39 TEXT = Changed_from_?_to_1;
	TEXT   TAXON = 41 CHARACTER = 39 TEXT = Changed_from_?_to_1.;
	TEXT   TAXON = 43 CHARACTER = 39 TEXT = Changed_from_?_to_1.;
	TEXT   TAXON = 44 CHARACTER = 39 TEXT = Changed_from_0_to_1.;
	TEXT   TAXON = 45 CHARACTER = 39 TEXT = Changed_from_?_to_1.;
	TEXT   TAXON = 48 CHARACTER = 39 TEXT = Changed_from_?_to_1;
	TEXT   TAXON = 66 CHARACTER = 39 TEXT = Changed_from_?_to_1.;
	TEXT   TAXON = 72 CHARACTER = 39 TEXT = The_postemporal_fossa_is_more_than_half_the_diameter_of_the_foramen_magnum;

	TEXT   CHARACTER = 40 TEXT = Usually_large_bone_located_at_the_side_of_the_occiput.;
	TEXT   TAXON = 2 CHARACTER = 40 TEXT = 'RC 5, RC 87';
	TEXT   TAXON = 3 CHARACTER = 40 TEXT = 'SAM-PK-K9956';
	TEXT   TAXON = 4 CHARACTER = 40 TEXT = 'TM 180; Fourie (1974)';
	TEXT   TAXON = 5 CHARACTER = 40 TEXT = 'Abdala (2007; text-fig. 2C), also observed in NMQR 1633.';
	TEXT   TAXON = 6 CHARACTER = 40 TEXT = BSP_1934_VIII4;
	TEXT   TAXON = 7 CHARACTER = 40 TEXT = 'BP/1/3639, BP/1/3754';
	TEXT   TAXON = 8 CHARACTER = 40 TEXT = 'SAM-PK-K 5821';
	TEXT   TAXON = 9 CHARACTER = 40 TEXT = NMQR_3255;
	TEXT   TAXON = 10 CHARACTER = 40 TEXT = IVPP_V2339;
	TEXT   TAXON = 12 CHARACTER = 40 TEXT = UMZC_T918.;
	TEXT   TAXON = 13 CHARACTER = 40 TEXT = UFRGS_267PV;
	TEXT   TAXON = 15 CHARACTER = 40 TEXT = 'These depressions contain matrix, but the lateral one is undoubtedly floored by the tabular and is penetrated by the small posttemporal foramen.(Hopson, 2014: 240).';
	TEXT   TAXON = 23 CHARACTER = 40 TEXT = Changed_from_0_to_?;
	TEXT   TAXON = 49 CHARACTER = 40 TEXT = I_was_unable_to_check_this_scoring.;
	TEXT   TAXON = 50 CHARACTER = 40 TEXT = 'Changed from 1 to ? after Wible (1991:5); "because of uncertainty, ? is scored for Morganucodontidae here."';

	TEXT   CHARACTER = 41 TEXT = 'Located on the anterior margin of the palate, behind the central incisors.';
	TEXT   TAXON = 2 CHARACTER = 41 TEXT = 'RC 5,RC 87';
	TEXT   TAXON = 3 CHARACTER = 41 TEXT = NMQR_135;
	TEXT   TAXON = 4 CHARACTER = 41 TEXT = NHMUK_R511;
	TEXT   TAXON = 5 CHARACTER = 41 TEXT = 'Abdala (2007, text-fig. 2B)';
	TEXT   TAXON = 6 CHARACTER = 41 TEXT = BSP_1934_VIII6;
	TEXT   TAXON = 7 CHARACTER = 41 TEXT = 'BP/1/2522';
	TEXT   TAXON = 8 CHARACTER = 41 TEXT = 'BP/1/4658';
	TEXT   TAXON = 9 CHARACTER = 41 TEXT = NMQR_3251;
	TEXT   TAXON = 11 CHARACTER = 41 TEXT = 'Gao et al. (2010: 12): The incisive foramen is mostly bordered by the premaxillae, but is closed posteriorly by the maxillae.';
	TEXT   TAXON = 13 CHARACTER = 41 TEXT = 'Abdala and Smith (2009): Fig 2A. Tentative score as the suture between premaxilla and maxilla in the specimen are not secure.';
	TEXT   TAXON = 15 CHARACTER = 41 TEXT = 'The palatal suture between premaxilla and maxilla appears to extend posterointernally from the lingual side of the third incisor to the posterior part of the incisive foramen. As noted above, it is unclear whether the premaxilla or the maxilla forms the posterior border of the foramen (Hopson (2014: 238 and fig. 14.1). Score changed from 2 to ?';
	TEXT   TAXON = 16 CHARACTER = 41 TEXT = _NHMUK_R8578;
	TEXT   TAXON = 17 CHARACTER = 41 TEXT = 'Changed from 2 to ? Sutures between premaxilla and maxilla wre only interpreted (see Hopson,1985, fig. 3). The anterior extension of the maxilla seems to be very close to the posterior margin of the foramen.';
	TEXT   TAXON = 19 CHARACTER = 41 TEXT = Changed_from_?_to_2;
	TEXT   TAXON = 24 CHARACTER = 41 TEXT = 'Tentative score after Martinelli et al. (2016, figure 15 and 16).';
	TEXT   TAXON = 25 CHARACTER = 41 TEXT = Changed_from_2_to_3.;
	TEXT   TAXON = 31 CHARACTER = 41 TEXT = Changed_from_?_to_2.;
	TEXT   TAXON = 33 CHARACTER = 41 TEXT = 'Chnaged from 3 to 2 (Agustin)';
	TEXT   TAXON = 34 CHARACTER = 41 TEXT = 'There is some participation of the vomer according to Crompton et al 2017 (fig. 7).';
	TEXT   TAXON = 36 CHARACTER = 41 TEXT = Changed_from_2_to_?._It_is_not_possible_to_decide_if_the_maxilla_participates_or_not.;
	TEXT   TAXON = 49 CHARACTER = 41 TEXT = Changed_from_?_to_2;
	TEXT   TAXON = 50 CHARACTER = 41 TEXT = Changed_from_?_to_2;
	TEXT   TAXON = 55 CHARACTER = 41 TEXT = 'Changed from 2 to ? - I could not check this scoring.';
	TEXT   TAXON = 59 CHARACTER = 41 TEXT = Changed_from_?_to_3.;

	TEXT   CHARACTER = 42 TEXT = Fossa_on_the_palate_where_occlude_the_lower_canine.;
	TEXT   TAXON = 2 CHARACTER = 42 TEXT = 'RC 5, Kemp (1979, fig. 2)';
	TEXT   TAXON = 3 CHARACTER = 42 TEXT = NMQR_135;
	TEXT   TAXON = 4 CHARACTER = 42 TEXT = NHMUK_R511;
	TEXT   TAXON = 5 CHARACTER = 42 TEXT = 'Abdala (2007, text-fig. 2B)';
	TEXT   TAXON = 6 CHARACTER = 42 TEXT = BSP_1934_VIII6;
	TEXT   TAXON = 7 CHARACTER = 42 TEXT = 'BP/1/2522';
	TEXT   TAXON = 8 CHARACTER = 42 TEXT = 'BP/1/4658';
	TEXT   TAXON = 9 CHARACTER = 42 TEXT = NMQR_3251;
	TEXT   TAXON = 10 CHARACTER = 42 TEXT = IVPP_V2339;
	TEXT   TAXON = 11 CHARACTER = 42 TEXT = 'Gao et al. (2010: 12): Anteromedial to the enlarged canine, a deep depression, the paracanine fossa';
	TEXT   TAXON = 12 CHARACTER = 42 TEXT = UMZC_T907;
	TEXT   TAXON = 13 CHARACTER = 42 TEXT = UFRGS_267PV;
	TEXT   TAXON = 15 CHARACTER = 42 TEXT = 'Hopson (2014:fig. 14.1)';
	TEXT   TAXON = 16 CHARACTER = 42 TEXT = NHMUK_R8578;
	TEXT   TAXON = 17 CHARACTER = 42 TEXT = 'Hopson (1984, fig. 3)';
	TEXT   TAXON = 18 CHARACTER = 42 TEXT = 'BP/1/5395';
	TEXT   TAXON = 21 CHARACTER = 42 TEXT = Changed_from_1_to_?;
	TEXT   TAXON = 27 CHARACTER = 42 TEXT = Changed_from_0_to_1;
	TEXT   TAXON = 29 CHARACTER = 42 TEXT = Changed_from_1_to_?._I_was_unable_to_check_this_scoring.;
	TEXT   TAXON = 31 CHARACTER = 42 TEXT = Changed_from_?_to_1;
	TEXT   TAXON = 42 CHARACTER = 42 TEXT = 'Changed from - to 4';
	TEXT   TAXON = 43 CHARACTER = 42 TEXT = 'Changed from - to 4';
	TEXT   TAXON = 44 CHARACTER = 42 TEXT = 'Changed from - to 4';
	TEXT   TAXON = 45 CHARACTER = 42 TEXT = 'Changed from - to 4';
	TEXT   TAXON = 54 CHARACTER = 42 TEXT = Changed_from_?_to_1._Inferred_from_position_of_ocluded_lower_canine_in_specimens.;
	TEXT   TAXON = 55 CHARACTER = 42 TEXT = 'Sidor and Hopson (2017, fig. 2C).';
	TEXT   TAXON = 58 CHARACTER = 42 TEXT = Changed_from_?_to_1._It_is_interpreted_by_Bonaparte_et_al_2016_to_have_been_anteromedial.;

	TEXT   CHARACTER = 43 TEXT = 'This character was introduced by Hopson and Kitching (2001, character 8). As scored by them all taxa without closed secondary palate show a broad plate and remaining cynodonts with close palate have parallel-sided keel. The character was not used in successive cladistic analyses, besides of Sidor and Hopson (2018, character 6) with the same scoring as Hopson and Kitching (2001). The wording is not very clear to us. It seems that the broad plate of the vomer is only represented when the secondary palate is not completely closed. When the secondary palate is closed the vomer is covered and shows a narrow structure (see vomer illustrations in Fourie, 1974 serial sections of Thrinaxodon). Then we will follow the rationale of Hopson and Kitching (2001) but it should be considered the fact that an internal view above the osseous palate is necessary to be absolutely certain of the scoring of this character in forms with complete secondary palate. ^n';
	TEXT   TAXON = 2 CHARACTER = 43 TEXT = RC_5;
	TEXT   TAXON = 3 CHARACTER = 43 TEXT = NMQR_135;
	TEXT   TAXON = 4 CHARACTER = 43 TEXT = Closed_palate_score_then_as_1;
	TEXT   TAXON = 5 CHARACTER = 43 TEXT = Closed_palate_score_then_as_1;
	TEXT   TAXON = 6 CHARACTER = 43 TEXT = Closed_palate_score_then_as_1;
	TEXT   TAXON = 7 CHARACTER = 43 TEXT = Closed_palate_score_then_as_1;
	TEXT   TAXON = 8 CHARACTER = 43 TEXT = Closed_palate_score_then_as_1;
	TEXT   TAXON = 9 CHARACTER = 43 TEXT = Closed_palate_score_then_as_1;
	TEXT   TAXON = 10 CHARACTER = 43 TEXT = Closed_palate_score_then_as_1;
	TEXT   TAXON = 11 CHARACTER = 43 TEXT = Closed_palate_score_then_as_1;
	TEXT   TAXON = 12 CHARACTER = 43 TEXT = Closed_palate_score_then_as_1;
	TEXT   TAXON = 13 CHARACTER = 43 TEXT = Closed_palate_score_then_as_1;
	TEXT   TAXON = 15 CHARACTER = 43 TEXT = Closed_palate_score_then_as_1;
	TEXT   TAXON = 16 CHARACTER = 43 TEXT = Closed_palate_score_then_as_1;
	TEXT   TAXON = 17 CHARACTER = 43 TEXT = Closed_palate_score_then_as_1;
	TEXT   TAXON = 18 CHARACTER = 43 TEXT = Closed_palate_score_then_as_1;
	TEXT   TAXON = 23 CHARACTER = 43 TEXT = Changed_from_1_to_?;
	TEXT   TAXON = 24 CHARACTER = 43 TEXT = Chnaged_from_1_to_?;
	TEXT   TAXON = 25 CHARACTER = 43 TEXT = Chnaged_from_1_to_0_after_Crompton_et_al_2017.;
	TEXT   TAXON = 29 CHARACTER = 43 TEXT = Changed_from_1_to_?._I_was_unable_to_check_this_scoring.;
	TEXT   TAXON = 30 CHARACTER = 43 TEXT = Changed_from_1_to_?;
	TEXT   TAXON = 33 CHARACTER = 43 TEXT = Changed_from_1_to_?;
	TEXT   TAXON = 34 CHARACTER = 43 TEXT = Changed_from_1_to_0_after_Crompton_et_al_2017.;
	TEXT   TAXON = 37 CHARACTER = 43 TEXT = I_was_unable_to_check_this;
	TEXT   TAXON = 38 CHARACTER = 43 TEXT = I_was_unable_to_check_this;
	TEXT   TAXON = 39 CHARACTER = 43 TEXT = I_was_unable_to_check_this;
	TEXT   TAXON = 40 CHARACTER = 43 TEXT = I_was_unable_to_check_this;
	TEXT   TAXON = 46 CHARACTER = 43 TEXT = I_was_unable_to_check_this;
	TEXT   TAXON = 47 CHARACTER = 43 TEXT = I_was_unable_to_check_this;
	TEXT   TAXON = 51 CHARACTER = 43 TEXT = I_was_unable_to_check_this;
	TEXT   TAXON = 52 CHARACTER = 43 TEXT = I_was_unable_to_check_this;
	TEXT   TAXON = 53 CHARACTER = 43 TEXT = Changed_from_0_to_?;
	TEXT   TAXON = 66 CHARACTER = 43 TEXT = Changed_from_?_to_0.;
	TEXT   TAXON = 67 CHARACTER = 43 TEXT = I_was_unable_to_check_this;

	TEXT   TAXON = 2 CHARACTER = 44 TEXT = RC_5;
	TEXT   TAXON = 3 CHARACTER = 44 TEXT = NMQR_135;
	TEXT   TAXON = 4 CHARACTER = 44 TEXT = NHMUK_R511;
	TEXT   TAXON = 5 CHARACTER = 44 TEXT = TM_25;
	TEXT   TAXON = 6 CHARACTER = 44 TEXT = BSP_1934_VIII6;
	TEXT   TAXON = 7 CHARACTER = 44 TEXT = 'BP/1/2522';
	TEXT   TAXON = 8 CHARACTER = 44 TEXT = 'BP/1/4658';
	TEXT   TAXON = 9 CHARACTER = 44 TEXT = NMQT_3251;
	TEXT   TAXON = 11 CHARACTER = 44 TEXT = 'Gao et al. (2010: 13): The anterior extremity of the median vomer is narrowly exposed within the incisive foramen;';
	TEXT   TAXON = 15 CHARACTER = 44 TEXT = The_area_of_interest_is_poorly_preserved._Not_possible_to_score._Changed_from_1_to_?;
	TEXT   TAXON = 16 CHARACTER = 44 TEXT = The_premaxillae_send_a_medial_projection_posteriorly_that_form_the_central_bony_section_of_the_incisive_foramen.;
	TEXT   TAXON = 17 CHARACTER = 44 TEXT = ' GPIT/RE/09397. Tentative score as the area is poorly preserved.';
	TEXT   TAXON = 23 CHARACTER = 44 TEXT = Changed_from_?_to_1.;
	TEXT   TAXON = 24 CHARACTER = 44 TEXT = Changed_from_?_to_1.;
	TEXT   TAXON = 30 CHARACTER = 44 TEXT = Changed_from_?_to_0_after_Barberena_1981.;
	TEXT   TAXON = 31 CHARACTER = 44 TEXT = Changed_from_?_to_0.;
	TEXT   TAXON = 34 CHARACTER = 44 TEXT = ' Crompton et al 2017 (fig. 7).';
	TEXT   TAXON = 46 CHARACTER = 44 TEXT = Inferred_to_be_absent_but_it_is_unknown_because_the_premaxilla_is_missing._Changed_from_1_to_?;
	TEXT   TAXON = 54 CHARACTER = 44 TEXT = Chnaged_from_1_to_?;
	TEXT   TAXON = 55 CHARACTER = 44 TEXT = Probably_absent_as_the_secondary_palate_is_complete;

	TEXT   TAXON = 2 CHARACTER = 45 TEXT = 'RC 5, NHMUK  PV37054 ';
	TEXT   TAXON = 3 CHARACTER = 45 TEXT = NMQR_135;
	TEXT   TAXON = 4 CHARACTER = 45 TEXT = NHMUK_R511;
	TEXT   TAXON = 5 CHARACTER = 45 TEXT = 'Abdala (2007, text-fig. 2B)';
	TEXT   TAXON = 6 CHARACTER = 45 TEXT = BSP_1934_VIII6;
	TEXT   TAXON = 7 CHARACTER = 45 TEXT = 'BP/1/2522';
	TEXT   TAXON = 8 CHARACTER = 45 TEXT = 'BP/1/4658';
	TEXT   TAXON = 9 CHARACTER = 45 TEXT = NMQT_3251;
	TEXT   TAXON = 10 CHARACTER = 45 TEXT = Changed_from_?_to_0;
	TEXT   TAXON = 11 CHARACTER = 45 TEXT = 'Gao et al. (2010, figs. 3B, 4B).';
	TEXT   TAXON = 12 CHARACTER = 45 TEXT = UMZC_T907;
	TEXT   TAXON = 13 CHARACTER = 45 TEXT = UFRGS_267PV;
	TEXT   TAXON = 15 CHARACTER = 45 TEXT = 'Hopson (2014: fig. 14.1b)';
	TEXT   TAXON = 16 CHARACTER = 45 TEXT = Changed_from_?_to_0;
	TEXT   TAXON = 17 CHARACTER = 45 TEXT = ' GPIT/RE/09397';
	TEXT   TAXON = 18 CHARACTER = 45 TEXT = 'BP/1/5395';
	TEXT   TAXON = 21 CHARACTER = 45 TEXT = Changed_from_?_to_0;
	TEXT   TAXON = 27 CHARACTER = 45 TEXT = Changed_from_?_to_0;
	TEXT   TAXON = 32 CHARACTER = 45 TEXT = Changed_from_?_to_0;
	TEXT   TAXON = 35 CHARACTER = 45 TEXT = Changed_from_?_to_0;
	TEXT   TAXON = 36 CHARACTER = 45 TEXT = Changed_from_?_to_0;
	TEXT   TAXON = 51 CHARACTER = 45 TEXT = 'Abdala: Maxillo-palatines extensions do not contact medially (1). After observation of the cast of the holotype in which the palatal plates do not seems to be in contact. This is also scored in a similar way by Hopson and Kitching (2001) and Sidor and Smith (2004).^nIn the holotype of Permocynodon (the complete skull) the maxilla plates are forming a closed osseous palate but it seems quite evident that the plate of the left side has been displaced from its original placement and thus the close palate is therefore an artifact. ^n';
	TEXT   TAXON = 57 CHARACTER = 45 TEXT = Changed_from_?_to_0.;
	TEXT   TAXON = 58 CHARACTER = 45 TEXT = Changed_from_?_to_20.;
	TEXT   TAXON = 59 CHARACTER = 45 TEXT = Changed_from_?_to_0.;
	TEXT   TAXON = 68 CHARACTER = 45 TEXT = complete_but_the_palatine_is_unknown;

	TEXT   TAXON = 2 CHARACTER = 46 TEXT = 'In RC 5 is 30% in RC 12 is 37%. Palate length is measured from the tip of the snout to where the medial platform of the palatine are closest, near the central portion of the palate.';
	TEXT   TAXON = 3 CHARACTER = 46 TEXT = NMQR_135;
	TEXT   TAXON = 4 CHARACTER = 46 TEXT = NHMUK_R511;
	TEXT   TAXON = 5 CHARACTER = 46 TEXT = '33% (Abdala, 2007: table 1).';
	TEXT   TAXON = 6 CHARACTER = 46 TEXT = BSP_1934_VIII6;
	TEXT   TAXON = 7 CHARACTER = 46 TEXT = 'BP/1/2522';
	TEXT   TAXON = 8 CHARACTER = 46 TEXT = 'BP/1/4658';
	TEXT   TAXON = 9 CHARACTER = 46 TEXT = NMQR_3255;
	TEXT   TAXON = 10 CHARACTER = 46 TEXT = _IVPP_V2339;
	TEXT   TAXON = 11 CHARACTER = 46 TEXT = '39%. Palate length: 8.7; Basal skull length: 22.3 (estimated after figure 4B of Gao et al. 2010, using Digimizer)';
	TEXT   TAXON = 13 CHARACTER = 46 TEXT = 'BP/1/3731';
	TEXT   TAXON = 17 CHARACTER = 46 TEXT = Changed_from_0_to_?_The_type_and_only_specimen_is_incompletely_preserved.;
	TEXT   TAXON = 18 CHARACTER = 46 TEXT = 'BP/1/5395. Tentative score';
	TEXT   TAXON = 22 CHARACTER = 46 TEXT = Changed_from_?_to_1.;
	TEXT   TAXON = 23 CHARACTER = 46 TEXT = Changed_from_0_to_?;
	TEXT   TAXON = 31 CHARACTER = 46 TEXT = Changed_from_1_to_0_after_Bonaparte_et_al_2013.;
	TEXT   TAXON = 32 CHARACTER = 46 TEXT = Changed_from_0_to_1.;
	TEXT   TAXON = 34 CHARACTER = 46 TEXT = See_for_example_PVL3906;
	TEXT   TAXON = 35 CHARACTER = 46 TEXT = Changed_from_?_to_0.;
	TEXT   TAXON = 36 CHARACTER = 46 TEXT = Changed_from_?_to_0;
	TEXT   TAXON = 37 CHARACTER = 46 TEXT = Scored_after_MACN_18125_and_MCP_1522_PV;
	TEXT   TAXON = 46 CHARACTER = 46 TEXT = Inferred;

	TEXT   TAXON = 2 CHARACTER = 47 TEXT = 'RC 5, RC 12. For this is considered the posterior extnesion of the palatine plate, near the center of the skull, where they are the closest.';
	TEXT   TAXON = 3 CHARACTER = 47 TEXT = NMQR_135;
	TEXT   TAXON = 4 CHARACTER = 47 TEXT = NHMUK_R511;
	TEXT   TAXON = 5 CHARACTER = 47 TEXT = 'Palate length 2.8 cmm; snout length: 3.3 cm.';
	TEXT   TAXON = 6 CHARACTER = 47 TEXT = BSP_1934_VIII6;
	TEXT   TAXON = 7 CHARACTER = 47 TEXT = 'BP/1/2522';
	TEXT   TAXON = 8 CHARACTER = 47 TEXT = 'BP/1/4658';
	TEXT   TAXON = 9 CHARACTER = 47 TEXT = NMQR_3255;
	TEXT   TAXON = 10 CHARACTER = 47 TEXT = _IVPP_V2339;
	TEXT   TAXON = 11 CHARACTER = 47 TEXT = 'Gao et al (2010: fig. 4A, B). Comparing these figures the posterior extension of the palate seems to extends beyond the anterior margin of the orbit.';
	TEXT   TAXON = 12 CHARACTER = 47 TEXT = UMZC_T907;
	TEXT   TAXON = 13 CHARACTER = 47 TEXT = ' NHMUK PV R 36995, BP/1/3731';
	TEXT   TAXON = 15 CHARACTER = 47 TEXT = 'Hopson (2014: fig. 14.1)';
	TEXT   TAXON = 16 CHARACTER = 47 TEXT = NHMUK_R8578;
	TEXT   TAXON = 17 CHARACTER = 47 TEXT = 'GPIT/RE/09397';
	TEXT   TAXON = 18 CHARACTER = 47 TEXT = 'BP/1/5395.';
	TEXT   TAXON = 20 CHARACTER = 47 TEXT = Changed_from_?_to_0;
	TEXT   TAXON = 22 CHARACTER = 47 TEXT = Changed_from_?_to_1.;
	TEXT   TAXON = 27 CHARACTER = 47 TEXT = Changed_from_?_to_2;
	TEXT   TAXON = 31 CHARACTER = 47 TEXT = Changed_from_2_to_1;
	TEXT   TAXON = 34 CHARACTER = 47 TEXT = See_for_example_PVL3906;
	TEXT   TAXON = 35 CHARACTER = 47 TEXT = Changed_from_?_to_2;
	TEXT   TAXON = 36 CHARACTER = 47 TEXT = Changed_from_?_to_0;
	TEXT   TAXON = 48 CHARACTER = 47 TEXT = Changed_from_2_to_?;
	TEXT   TAXON = 54 CHARACTER = 47 TEXT = Changed_from_?_to_0;
	TEXT   TAXON = 55 CHARACTER = 47 TEXT = 'Changed from ? to 0 (the upper postcanines reach the anterior border of the orbit and the palate does not reach the last postcanines).';
	TEXT   TAXON = 57 CHARACTER = 47 TEXT = Changed_from_1_to_0.;

	TEXT   TAXON = 2 CHARACTER = 48 TEXT = 'RC 5, RC 12';
	TEXT   TAXON = 3 CHARACTER = 48 TEXT = NMQR_135;
	TEXT   TAXON = 4 CHARACTER = 48 TEXT = NHMUK_R511;
	TEXT   TAXON = 5 CHARACTER = 48 TEXT = 'Abdala, 2007: 596): The extent of the palate is almost the same as the snout length and reaches the penultimate postcanine. ';
	TEXT   TAXON = 6 CHARACTER = 48 TEXT = BSP_1934_VIII6;
	TEXT   TAXON = 7 CHARACTER = 48 TEXT = 'BP/1/2522';
	TEXT   TAXON = 8 CHARACTER = 48 TEXT = 'BP/1/4658';
	TEXT   TAXON = 9 CHARACTER = 48 TEXT = NMQR_3255;
	TEXT   TAXON = 10 CHARACTER = 48 TEXT = _IVPP_V2339;
	TEXT   TAXON = 11 CHARACTER = 48 TEXT = 'Gao et al (2010: fig. 4B).';
	TEXT   TAXON = 12 CHARACTER = 48 TEXT = UMZC_T907;
	TEXT   TAXON = 13 CHARACTER = 48 TEXT = 'BP/1/3731';
	TEXT   TAXON = 15 CHARACTER = 48 TEXT = 'Hopson (2014: fig. 14.1b)';
	TEXT   TAXON = 16 CHARACTER = 48 TEXT = 'At level of the fifth (out of eight) postcanine';
	TEXT   TAXON = 17 CHARACTER = 48 TEXT = 'GPIT/RE/09397';
	TEXT   TAXON = 18 CHARACTER = 48 TEXT = 'BP/1/5395.';
	TEXT   TAXON = 21 CHARACTER = 48 TEXT = 'Melo (2020, PhD).';
	TEXT   TAXON = 22 CHARACTER = 48 TEXT = Changed_from_?_to_0;
	TEXT   TAXON = 26 CHARACTER = 48 TEXT = Changed_from_1_to_0;
	TEXT   TAXON = 27 CHARACTER = 48 TEXT = Changed_from_1_to_0;
	TEXT   TAXON = 28 CHARACTER = 48 TEXT = Changed_from_1_to_?;
	TEXT   TAXON = 30 CHARACTER = 48 TEXT = Changed_from_?_to_0_after_Barberena_1981.;
	TEXT   TAXON = 35 CHARACTER = 48 TEXT = Changed_from_1_to_0.;
	TEXT   TAXON = 36 CHARACTER = 48 TEXT = Changed_from_?_to_0;
	TEXT   TAXON = 42 CHARACTER = 48 TEXT = Changed_from_?_to_0;
	TEXT   TAXON = 48 CHARACTER = 48 TEXT = Changed_from_1_to_?;
	TEXT   TAXON = 57 CHARACTER = 48 TEXT = Chnaged_from_1_to_0.;

	TEXT   TAXON = 2 CHARACTER = 49 TEXT = NHMUK__PV37054;
	TEXT   TAXON = 3 CHARACTER = 49 TEXT = NMQR_135;
	TEXT   TAXON = 4 CHARACTER = 49 TEXT = TM_80b;
	TEXT   TAXON = 5 CHARACTER = 49 TEXT = 'Abdala, 2007: 596): The frontal exhibits a long ventral process on the medial border of the orbit, but does not appear to make contact with the palatine.';
	TEXT   TAXON = 6 CHARACTER = 49 TEXT = BSP_1934_VIII6;
	TEXT   TAXON = 7 CHARACTER = 49 TEXT = 1934_VIII19;
	TEXT   TAXON = 8 CHARACTER = 49 TEXT = 'SAM-PK-K4801';
	TEXT   TAXON = 9 CHARACTER = 49 TEXT = 'NMQR 3251, 3255';
	TEXT   TAXON = 12 CHARACTER = 49 TEXT = Changed_from_0_to_?;
	TEXT   TAXON = 13 CHARACTER = 49 TEXT = NHMUK_PV_R_36995;
	TEXT   TAXON = 15 CHARACTER = 49 TEXT = Relevant_area_not_preserved._Changed_from_1_to_?;
	TEXT   TAXON = 29 CHARACTER = 49 TEXT = Changed_from_0_to_1.;
	TEXT   TAXON = 32 CHARACTER = 49 TEXT = Changed_from_?_to_2_as_the_frontal_participates_from_the_orbital_margin.;
	TEXT   TAXON = 34 CHARACTER = 49 TEXT = I_am_not_sure_of_this_scoring.;
	TEXT   TAXON = 35 CHARACTER = 49 TEXT = 'This should be 0 or 1 (they do not contribute to the orbital wall). ';
	TEXT   TAXON = 36 CHARACTER = 49 TEXT = 'This should be 0 or 1 (they do not contribute to the orbital wall). ';
	TEXT   TAXON = 42 CHARACTER = 49 TEXT = 'Changed from ? to 0. It apparently does not meet the frontal (according to the frontal description), but the palatine is only little preserved.';
	TEXT   TAXON = 48 CHARACTER = 49 TEXT = Changed_from_1_to_2;
	TEXT   TAXON = 49 CHARACTER = 49 TEXT = 'With doubts (see Crompton and Luo 1993, fig. 4.9)';
	TEXT   TAXON = 52 CHARACTER = 49 TEXT = Changed_from_?_to_0;
	TEXT   TAXON = 56 CHARACTER = 49 TEXT = 'Para mi es claro que no hay contacto entre el frontal y el palatino (0) pero es cierto que el frontal contribuye a la pared interna de la �rbita. Frente a las dudas de Fer lo codifico como ?';

	TEXT   CHARACTER = 50 TEXT = 'This foramen is rarely described in non-mammaliaform cynodonts. Original statement by Luo (1994) is separate opening for the lesser palatine nerve in the orbit, absent (0), present (1).There is an illustration of Kayentatherium by Luo (1994, fig. 6.2B) in which it is represented as a big foramen and another tiny, bearably visible, identified as greater and lesser palatine foramina; whereas Luo (1994, fig. 6.2C) identify two separated small foramina in Sinoconodon. Martinez et al (1996) used the character and score as Luo (1994), but they scored the presence of the opening also in tritheledontids (scored as absent by Luo). Liu and Olsen (2010) changed the statement of the character to presence/absence of the foramen.';
	TEXT   TAXON = 2 CHARACTER = 50 TEXT = NHMUK__PV37054_;
	TEXT   TAXON = 5 CHARACTER = 50 TEXT = See_comments_in_character_statement._Not_observed_in_TM_25.;
	TEXT   TAXON = 22 CHARACTER = 50 TEXT = Changed_from_1_to_?.;
	TEXT   TAXON = 37 CHARACTER = 50 TEXT = Changed_from_1_to_0._This_foramen_is_not_illustrated_by_Bonaparte_and_I_could_not_confirm_its_presence.;
	TEXT   TAXON = 39 CHARACTER = 50 TEXT = Unable_to_check._The_sphenopalatine_foramen_is_not_figured_or_described.;
	TEXT   TAXON = 42 CHARACTER = 50 TEXT = Changed_from_?_to_0.;
	TEXT   TAXON = 44 CHARACTER = 50 TEXT = I_was_unable_to_check_this_scoring._They_appear_to_be_absent.;
	TEXT   TAXON = 45 CHARACTER = 50 TEXT = I_was_unable_to_check_this_scoring.;
	TEXT   TAXON = 48 CHARACTER = 50 TEXT = I_was_unable_to_check_this_scoring.;
	TEXT   TAXON = 51 CHARACTER = 50 TEXT = Changed_from_1_to_?;

	TEXT   TAXON = 2 CHARACTER = 51 TEXT = NHMUK__PV37054_;
	TEXT   TAXON = 3 CHARACTER = 51 TEXT = NMQR_135;
	TEXT   TAXON = 4 CHARACTER = 51 TEXT = NHMUK_R511;
	TEXT   TAXON = 5 CHARACTER = 51 TEXT = 'Abdala, 2007; text-fig. 2B)';
	TEXT   TAXON = 6 CHARACTER = 51 TEXT = BSP_1934_VIII3;
	TEXT   TAXON = 7 CHARACTER = 51 TEXT = BSP_1934_VIII19;
	TEXT   TAXON = 8 CHARACTER = 51 TEXT = 'BP/1/4658';
	TEXT   TAXON = 9 CHARACTER = 51 TEXT = NMQR_3255;
	TEXT   TAXON = 10 CHARACTER = 51 TEXT = _IVPP_V2339;
	TEXT   TAXON = 11 CHARACTER = 51 TEXT = 'Gao et al (2010: fig. 4B).';
	TEXT   TAXON = 15 CHARACTER = 51 TEXT = 'Following interpretation of Hopson (2014: fig. 14.1b) of extension of the pterygoid it is scored as 0.';
	TEXT   TAXON = 16 CHARACTER = 51 TEXT = NHMUK_R8578;
	TEXT   TAXON = 17 CHARACTER = 51 TEXT = 'GPIT/RE/09397';
	TEXT   TAXON = 18 CHARACTER = 51 TEXT = ' BP/1/5395';
	TEXT   TAXON = 26 CHARACTER = 51 TEXT = Changed_from_?_to_0;
	TEXT   TAXON = 32 CHARACTER = 51 TEXT = Changed_from_?_to_1._Inferred.;
	TEXT   TAXON = 33 CHARACTER = 51 TEXT = 'Changed from 1 to 0 (Agustin)';
	TEXT   TAXON = 39 CHARACTER = 51 TEXT = Changed_from_1_to_?._It_is_uncertain_according_to_Oliveira_et_al_2010.;
	TEXT   TAXON = 42 CHARACTER = 51 TEXT = Changed_from_?_to_0;
	TEXT   TAXON = 51 CHARACTER = 51 TEXT = Changed_from_1_to_0.;
	TEXT   TAXON = 57 CHARACTER = 51 TEXT = Changed_from_0_to_?;

	TEXT   TAXON = 2 CHARACTER = 52 TEXT = 'RC 5, RC 12, NHMUK  PV37054 ';
	TEXT   TAXON = 3 CHARACTER = 52 TEXT = NMQR_135;
	TEXT   TAXON = 4 CHARACTER = 52 TEXT = NHMUK_R511;
	TEXT   TAXON = 5 CHARACTER = 52 TEXT = 'Abdala, 2007; text-fig. 2B)';
	TEXT   TAXON = 6 CHARACTER = 52 TEXT = BSP_1934_VIII6;
	TEXT   TAXON = 7 CHARACTER = 52 TEXT = 'BP/1/2522';
	TEXT   TAXON = 8 CHARACTER = 52 TEXT = 'BP/1/4658';
	TEXT   TAXON = 9 CHARACTER = 52 TEXT = NMQR_3255;
	TEXT   TAXON = 11 CHARACTER = 52 TEXT = 'Gao et al (2010: fig. 4B).';
	TEXT   TAXON = 12 CHARACTER = 52 TEXT = Changed_from_0_to_?_Not_possible_to_discriminate_sutures_between_these_bones_in_the_available_material.;
	TEXT   TAXON = 13 CHARACTER = 52 TEXT = UFRGS_267PV;
	TEXT   TAXON = 15 CHARACTER = 52 TEXT = 'Hopson (2014: fig. 14.1b)';
	TEXT   TAXON = 16 CHARACTER = 52 TEXT = NHMUK_R8578_;
	TEXT   TAXON = 17 CHARACTER = 52 TEXT = 'GPIT/RE/09397';
	TEXT   TAXON = 18 CHARACTER = 52 TEXT = ' BP/1/5395';
	TEXT   TAXON = 21 CHARACTER = 52 TEXT = 'After Melo et al (submitted).';
	TEXT   TAXON = 23 CHARACTER = 52 TEXT = 'Scored after Hopson and Kitching (2001, char. 40)';
	TEXT   TAXON = 26 CHARACTER = 52 TEXT = Changed_from_?_to_2;
	TEXT   TAXON = 35 CHARACTER = 52 TEXT = Changed_from_1_to_2;
	TEXT   TAXON = 40 CHARACTER = 52 TEXT = 'After Hopson and Kitching (2001, character 40)';
	TEXT   TAXON = 42 CHARACTER = 52 TEXT = Changed_from_?_to_0.;
	TEXT   TAXON = 44 CHARACTER = 52 TEXT = Changed_from_2_to_1.;
	TEXT   TAXON = 57 CHARACTER = 52 TEXT = Changed_from_0_to_?;
	TEXT   TAXON = 58 CHARACTER = 52 TEXT = Changed_from_?_to_0._;

	TEXT   CHARACTER = 53 TEXT = 'In this character, state 2, which is the well-developed platform, is scored for all traversodontids and some trirachodontids. In traversodontids are cases in which, eventually, could be distinguished a platform less developed but the condition is not clear cut and Abdala et al. (2006) opted to consider only two state of characters for analysis of gomphodont cynodonts. This has been followed for most authors. Then the state 1 (incipient in posterior portion of the teeth row) is showing the condition developed in some Probainognathia (e.g., Probainognathus, Pachygenelus).';
	TEXT   TAXON = 1 CHARACTER = 53 TEXT = Changed_from_?_to_0.;
	TEXT   TAXON = 2 CHARACTER = 53 TEXT = 'RC 5, RC 12, NHMUK  PV37054';
	TEXT   TAXON = 3 CHARACTER = 53 TEXT = NMQR_135;
	TEXT   TAXON = 4 CHARACTER = 53 TEXT = NHMUK_R511;
	TEXT   TAXON = 5 CHARACTER = 53 TEXT = 'Abdala, 2007; text-fig. 2B)';
	TEXT   TAXON = 6 CHARACTER = 53 TEXT = BSP_1934_VIII6;
	TEXT   TAXON = 7 CHARACTER = 53 TEXT = 'BP/1/2522';
	TEXT   TAXON = 8 CHARACTER = 53 TEXT = 'Abdala et al. (2006, character 22, pg. 410)';
	TEXT   TAXON = 9 CHARACTER = 53 TEXT = 'Abdala et al. (2006, character 22, pg. 410)';
	TEXT   TAXON = 10 CHARACTER = 53 TEXT = 'Changed from 1 to 2, after Liu and Olsen (2010), Abdala, pers. obs.';
	TEXT   TAXON = 11 CHARACTER = 53 TEXT = 'Gao et al (2010: fig. 4B).';
	TEXT   TAXON = 12 CHARACTER = 53 TEXT = 'Changed from 1 to 2. The platform is well developed along the entire line of postcanines (Abdala, pers. obs.)';
	TEXT   TAXON = 13 CHARACTER = 53 TEXT = 'Changed from 1 to 2. See Abdala et al. (2006, character 22, pg. 410)';
	TEXT   TAXON = 15 CHARACTER = 53 TEXT = 'The platform is well-developed (Hopson, 2014: fig. 14.1b). Changed from 1 to 2';
	TEXT   TAXON = 16 CHARACTER = 53 TEXT = NHMUK_R8578_;
	TEXT   TAXON = 17 CHARACTER = 53 TEXT = 'Abdala et al. (2006); Liu and Abdala (2014). ';
	TEXT   TAXON = 18 CHARACTER = 53 TEXT = 'See Gow and Hancox (1993) and Battail (2005).';
	TEXT   TAXON = 22 CHARACTER = 53 TEXT = Changed_from_?_to_2.;
	TEXT   TAXON = 27 CHARACTER = 53 TEXT = Changed_from_?_to_2;
	TEXT   TAXON = 31 CHARACTER = 53 TEXT = 'After Bonaparte et al. (2005, fig. 5).';
	TEXT   TAXON = 32 CHARACTER = 53 TEXT = 'Small platform, especially lateral to the last two postcanines.';
	TEXT   TAXON = 33 CHARACTER = 53 TEXT = Changed_from_0_to_1.;
	TEXT   TAXON = 35 CHARACTER = 53 TEXT = Changed_from_?_to_2;
	TEXT   TAXON = 36 CHARACTER = 53 TEXT = 'Incipiently developed (Abdala et al., 2006, character 22).';
	TEXT   TAXON = 46 CHARACTER = 53 TEXT = 'Sidor and Hancox (2006, fig. 4).';
	TEXT   TAXON = 47 CHARACTER = 53 TEXT = 'Scored after Abdala (2007, character 23).';

	TEXT   TAXON = 2 CHARACTER = 54 TEXT = 'RC 5, RC 12';
	TEXT   TAXON = 3 CHARACTER = 54 TEXT = NMQR_135;
	TEXT   TAXON = 4 CHARACTER = 54 TEXT = NHMUK_R511;
	TEXT   TAXON = 5 CHARACTER = 54 TEXT = Excluded_by_ectopterygoid_and_jugal._;
	TEXT   TAXON = 6 CHARACTER = 54 TEXT = 'BSP 1934 VIII3, BSP 1934 VIII6';
	TEXT   TAXON = 7 CHARACTER = 54 TEXT = 'BSP 1934 VIII14, BSP 1934 VIII19';
	TEXT   TAXON = 8 CHARACTER = 54 TEXT = 'BP/1/4658';
	TEXT   TAXON = 9 CHARACTER = 54 TEXT = NMQR_3255;
	TEXT   TAXON = 10 CHARACTER = 54 TEXT = _IVPP_V2339;
	TEXT   TAXON = 11 CHARACTER = 54 TEXT = 'Gao et al (2010: fig. 4A, B). Excluded by the ectopterygoid and the jugale.';
	TEXT   TAXON = 12 CHARACTER = 54 TEXT = Changed_from_0_to_?_Not_possible_to_observe_in_the_available_material.;
	TEXT   TAXON = 13 CHARACTER = 54 TEXT = NHMUK_PV_R_36995;
	TEXT   TAXON = 15 CHARACTER = 54 TEXT = 'Following interpretation of Hopson (2014: fig. 14.1b) of extension of the pterygoid it is scored as 0.';
	TEXT   TAXON = 16 CHARACTER = 54 TEXT = Last_postcanines_in_eruption_are_placed_in_the_margin_of_the_subtemporal_fenestra._These_tooth_are_located_in_the_maxilla_and_therefore_this_element_form_part_of_the_margin_of_the_fenestra.;
	TEXT   TAXON = 17 CHARACTER = 54 TEXT = Not_possible_to_be_certain_in_the_only_specimen;
	TEXT   TAXON = 18 CHARACTER = 54 TEXT = ' BP/1/5395';
	TEXT   TAXON = 20 CHARACTER = 54 TEXT = 'After Liu and Abdala (2014, char. 15)';
	TEXT   TAXON = 23 CHARACTER = 54 TEXT = Changed_from_?_to_1.;
	TEXT   TAXON = 27 CHARACTER = 54 TEXT = 'After Liu and Abdala (2014, char. 15).';
	TEXT   TAXON = 31 CHARACTER = 54 TEXT = Changed_from_?_to_1.;
	TEXT   TAXON = 32 CHARACTER = 54 TEXT = Inferred;
	TEXT   TAXON = 38 CHARACTER = 54 TEXT = Changed_from_0_to_1.;
	TEXT   TAXON = 40 CHARACTER = 54 TEXT = 'After Abdala (2007, char. 20).';
	TEXT   TAXON = 51 CHARACTER = 54 TEXT = 'Abdala: Excluded (0). By the jugal and the ectopterygoid (see Tatarinov, 1968: fig. 2).^nBut observing the cast, the last postcanine is opening almost on the anterior margin of the fenestra. After this it seems likely that the maxilla were part of the subtemporal fenestra margin.^nIn the illustration by Hopson the maxilla seems to be also excluded from the margin by the jugal and pterygoid. I will accept this provisionally.^n';
	TEXT   TAXON = 59 CHARACTER = 54 TEXT = Changed_from_?_to_0;

	TEXT   TAXON = 2 CHARACTER = 55 TEXT = RC_12;
	TEXT   TAXON = 3 CHARACTER = 55 TEXT = 'NMQR 135, AMNH 2223';
	TEXT   TAXON = 4 CHARACTER = 55 TEXT = NHMUK_R511;
	TEXT   TAXON = 5 CHARACTER = 55 TEXT = 'Abdala, 2007; text-fig. 2B)';
	TEXT   TAXON = 6 CHARACTER = 55 TEXT = BSP_1934_VIII6;
	TEXT   TAXON = 7 CHARACTER = 55 TEXT = BSP_1934_VIII19;
	TEXT   TAXON = 8 CHARACTER = 55 TEXT = 'BP/1/4658. Tentative score';
	TEXT   TAXON = 9 CHARACTER = 55 TEXT = 'NMQR 3255, NMQR 3251';
	TEXT   TAXON = 11 CHARACTER = 55 TEXT = 'Gao et al (2010: fig. 4B, pg. 13). The ectopterygoid is greatly reduced to a small bone occupying the more medial parts of the anterior border of the subtemporal fenestra. It articulates with the posterior border of the maxilla between the pterygoid and the curved anteromedial process of the jugal, and thereby prevents the maxilla from entering into the anterior border of the subtemporal fenestra.';
	TEXT   TAXON = 12 CHARACTER = 55 TEXT = Available_specimen_poorly_preserved.;
	TEXT   TAXON = 13 CHARACTER = 55 TEXT = NHMUK_PV_R_36995;
	TEXT   TAXON = 15 CHARACTER = 55 TEXT = 'Following interpretation of Hopson (2014: fig. 14.1b) of extension of the pterygoid it is scored as 2';
	TEXT   TAXON = 16 CHARACTER = 55 TEXT = Score_tentative._The_base_of_the_pterygoid_process_is_preserved_on_the_right_side_and_there_is_no_efidence_of_the_presence_of_the_ectopterygoid.;
	TEXT   TAXON = 17 CHARACTER = 55 TEXT = Area_not_preserved_in_the_only_specimen.;
	TEXT   TAXON = 18 CHARACTER = 55 TEXT = ' BP/1/5395.';
	TEXT   TAXON = 22 CHARACTER = 55 TEXT = Changed_from_?_to_2;
	TEXT   TAXON = 24 CHARACTER = 55 TEXT = Chnaged_from_?_to_2.;
	TEXT   TAXON = 38 CHARACTER = 55 TEXT = 'It is not possible to be sure of the contact or not with maxilla (Martinez, 1996, fig. 3B). Note that Hopson and Kitching (2001, char. 9) scored the bone as absent.^n^n';
	TEXT   TAXON = 40 CHARACTER = 55 TEXT = 'Afater Abdala (2007, char. 20).';

	TEXT   TAXON = 2 CHARACTER = 56 TEXT = 'RC5, RC 12, RC 5, RC 12, NHMUK  PV37054';
	TEXT   TAXON = 3 CHARACTER = 56 TEXT = NMQR_135;
	TEXT   TAXON = 4 CHARACTER = 56 TEXT = NHMUK_R511;
	TEXT   TAXON = 5 CHARACTER = 56 TEXT = 'Abdala, 2007; text-fig. 2B)';
	TEXT   TAXON = 6 CHARACTER = 56 TEXT = 'BSP 1934 VIII3, BSP 1934 VIII6';
	TEXT   TAXON = 7 CHARACTER = 56 TEXT = BSP_1934_VIII19;
	TEXT   TAXON = 8 CHARACTER = 56 TEXT = 'BP/1/4658';
	TEXT   TAXON = 9 CHARACTER = 56 TEXT = NMQR_3255;
	TEXT   TAXON = 10 CHARACTER = 56 TEXT = _IVPP_V2339;
	TEXT   TAXON = 11 CHARACTER = 56 TEXT = 'Gao et al. (2010: fig. 4B)';
	TEXT   TAXON = 12 CHARACTER = 56 TEXT = Changed_from_1_to_?_Area_not_preserved_in_available_specimens;
	TEXT   TAXON = 13 CHARACTER = 56 TEXT = 'BP/1/3731';
	TEXT   TAXON = 15 CHARACTER = 56 TEXT = 'Hopson (2014: fig. 14.2a).';
	TEXT   TAXON = 17 CHARACTER = 56 TEXT = Changed_from_1_to_?_Area_not_preserved_i_the_only_specimens_known.;
	TEXT   TAXON = 18 CHARACTER = 56 TEXT = 'BP/1/5395';
	TEXT   TAXON = 20 CHARACTER = 56 TEXT = Changed_from_?_to_1;
	TEXT   TAXON = 23 CHARACTER = 56 TEXT = Changed_from_1_to_?;
	TEXT   TAXON = 26 CHARACTER = 56 TEXT = Changed_from_1_to_?;
	TEXT   TAXON = 27 CHARACTER = 56 TEXT = Changed_from_?_to_1;
	TEXT   TAXON = 35 CHARACTER = 56 TEXT = Changed_from_?_to_1;
	TEXT   TAXON = 36 CHARACTER = 56 TEXT = Changed_from_?_to_1;
	TEXT   TAXON = 41 CHARACTER = 56 TEXT = 'There is a foramen (pterygoid vacuity, pv) that is interpreted as homologous to the vacuity.';
	TEXT   TAXON = 52 CHARACTER = 56 TEXT = 'It is present only in a small specimen, not in larger ones.';
	TEXT   TAXON = 71 CHARACTER = 56 TEXT = 'After Botha-Brink and Abdala (2008); contra Kammerer 2016.';

	TEXT   CHARACTER = 57 TEXT = 'This character is better represented in therocephalians, where several taxa have interpterygoid vacuity and a well-developed boss or crest anterior to the opening; a few cases are represented in cynodonts.';
	TEXT   TAXON = 2 CHARACTER = 57 TEXT = 'RC5, RC 12, RC 5, RC 12, NHMUK  PV37054';
	TEXT   TAXON = 5 CHARACTER = 57 TEXT = 'Abdala, 2007; text-fig. 2B)';
	TEXT   TAXON = 32 CHARACTER = 57 TEXT = Changed_from_?_to_1;
	TEXT   TAXON = 48 CHARACTER = 57 TEXT = Changed_from_?_to_0._There_is_a_small_tuberosity.;
	TEXT   TAXON = 51 CHARACTER = 57 TEXT = 'Abdala: There seems to be no crest or boss in the observed cast. So his score remain the same. But must be mentioned that in new illustration by Hopson the region anterior to the opening seems to be broke. ';
	TEXT   TAXON = 54 CHARACTER = 57 TEXT = 'Changed from 0 to -';
	TEXT   TAXON = 57 CHARACTER = 57 TEXT = 'Changed from 0 to -';
	TEXT   TAXON = 66 CHARACTER = 57 TEXT = 'Wallace et al 2019 scored the presence of a distinct median crest in the pterygoid (their character 38). Check this scoring.';

	TEXT   TAXON = 2 CHARACTER = 58 TEXT = 'RC5, RC 12, BP/1/3748, NHMUK  PV37054';
	TEXT   TAXON = 3 CHARACTER = 58 TEXT = 'NMQR 135, SAM-PK-K9956';
	TEXT   TAXON = 4 CHARACTER = 58 TEXT = 'NHMUK R511; (Fourie, 1974, fig. 1)';
	TEXT   TAXON = 5 CHARACTER = 58 TEXT = 'Abdala, 2007; text-fig. 3)';
	TEXT   TAXON = 6 CHARACTER = 58 TEXT = BSP_1934_VIII1;
	TEXT   TAXON = 7 CHARACTER = 58 TEXT = MB_R1004;
	TEXT   TAXON = 8 CHARACTER = 58 TEXT = 'BP/1/4658';
	TEXT   TAXON = 9 CHARACTER = 58 TEXT = NMQR_3255;
	TEXT   TAXON = 10 CHARACTER = 58 TEXT = IVPP_V2339;
	TEXT   TAXON = 11 CHARACTER = 58 TEXT = 'Gao et al. (2010: fig. 4B). Tentative score, as preservation is not certain.';
	TEXT   TAXON = 12 CHARACTER = 58 TEXT = UMZC_T907._Tentative_score.;
	TEXT   TAXON = 13 CHARACTER = 58 TEXT = 'BP/1/3731';
	TEXT   TAXON = 15 CHARACTER = 58 TEXT = Relevant_area_not_preserved._Changed_from_1_to_?;
	TEXT   TAXON = 17 CHARACTER = 58 TEXT = Changed_from_1_to_?_Relevant_area_not_preserved_in_the_only_specimen_known.;
	TEXT   TAXON = 18 CHARACTER = 58 TEXT = 'Changed from 1 to ? Not or poorly preserved area in BP/1/5395.';
	TEXT   TAXON = 20 CHARACTER = 58 TEXT = Changed_from_?_to_1;
	TEXT   TAXON = 22 CHARACTER = 58 TEXT = Changed_from_?_to_1.;
	TEXT   TAXON = 23 CHARACTER = 58 TEXT = Changed_from_1_to_?;
	TEXT   TAXON = 27 CHARACTER = 58 TEXT = Changed_from_?_to_1;
	TEXT   TAXON = 31 CHARACTER = 58 TEXT = Changed_from_1_to_0.;
	TEXT   TAXON = 32 CHARACTER = 58 TEXT = Not_possible_to_distinguish_the_bones_in_the_material.;
	TEXT   TAXON = 35 CHARACTER = 58 TEXT = 'Ranivoharimanana et al (2011: 1297): "The quadrate rami of the pterygoids are short, with their posterior suture with the epipterygoid located at the mid-length of the temporal fenestra." We score as absent as they are not sending the projection laterally towards the quadrate. The only lengthy process described is for the epipterygoid: "The epipterygoid has a lengthy posterior process that undercuts the prootic for most of its lateral exposure, extending nearly to the quadrate".';
	TEXT   TAXON = 36 CHARACTER = 58 TEXT = 'Melo et al. (2015): "The quadrate ramus of the pterygoid extends to the level of the anterior margin of the cavum epiptericum." As this structure are not projected lateraly towards the quadrate they are scored as absent.';
	TEXT   TAXON = 39 CHARACTER = 58 TEXT = Changed_from_1_to_?._It_is_uncertain_according_to_Oliveira_et_al_2010.;
	TEXT   TAXON = 42 CHARACTER = 58 TEXT = Changed_from_?_to_1;
	TEXT   TAXON = 44 CHARACTER = 58 TEXT = Changed_from_1_to_0.;
	TEXT   TAXON = 48 CHARACTER = 58 TEXT = Changed_from_1_to_0.;
	TEXT   TAXON = 51 CHARACTER = 58 TEXT = 'Changed from 0 to ?^nAbdala: The rama is not preserved in the cast and thus probably is better consider as ? ';
	TEXT   TAXON = 53 CHARACTER = 58 TEXT = Changed_from_?_to_0.;

	TEXT   TAXON = 2 CHARACTER = 59 TEXT = 'BP/1/3748, Brink (1963, fig. 10B)';
	TEXT   TAXON = 3 CHARACTER = 59 TEXT = 'BP/1/5064. Tentative score.';
	TEXT   TAXON = 4 CHARACTER = 59 TEXT = 'Fourie (1974): These authors (Olson,1944 and Parrington, 1946) have also shown that the posterior tips of the quadrate ramus of the pterygoid (QRPT) and the lateral lamina of the prootic (PROF) meet the medial surface of the quadrate (Figs 1, 19C, 26).';
	TEXT   TAXON = 5 CHARACTER = 59 TEXT = 'Quadrate ramus of the epipterygoid appears very posteriorly extended after interpretation of Abdala (2007: text-fig. 3). Based on that it is scored as contacting quadrate. Tentative score.';
	TEXT   TAXON = 6 CHARACTER = 59 TEXT = BSP_1934_VIII1;
	TEXT   TAXON = 7 CHARACTER = 59 TEXT = USNM_22937;
	TEXT   TAXON = 8 CHARACTER = 59 TEXT = 'BP/1/4658. On the left side the quadrate ramus of the epipterygoid reaches near to the area of the squamosal where was the quadrate, suggesting the contact betwen these bones. Contact observed in CGP unnumbered.';
	TEXT   TAXON = 9 CHARACTER = 59 TEXT = NMQR_3255;
	TEXT   TAXON = 10 CHARACTER = 59 TEXT = The_process_is_present_and_it_is_long._On_the_left_side_is_twisted_posteriorly_out_of_place_and_correction_of_deformation_allow_to_infer_that_there_was_contact._Tentative_score.;
	TEXT   TAXON = 11 CHARACTER = 59 TEXT = 'Gao et al. (2010: fig. 4B).';
	TEXT   TAXON = 13 CHARACTER = 59 TEXT = 'BP/1/3731. Tentative score.';
	TEXT   TAXON = 15 CHARACTER = 59 TEXT = Relevant_area_not_preserved._Changed_from_1_to_?;
	TEXT   TAXON = 18 CHARACTER = 59 TEXT = Changed_from_1_to_?_Not_posible_to_see_in_the_available_material.;
	TEXT   TAXON = 22 CHARACTER = 59 TEXT = Changed_from_?_to_1.;
	TEXT   TAXON = 27 CHARACTER = 59 TEXT = Changed_from_?_to_1;
	TEXT   TAXON = 31 CHARACTER = 59 TEXT = 'Changed from ? to 1/2 (presente Agustin)';
	TEXT   TAXON = 33 CHARACTER = 59 TEXT = 'Changed from ? to 1/2 (probably present, Soares et al 2011)';
	TEXT   TAXON = 36 CHARACTER = 59 TEXT = 'Changed from ? to 1 (it is described as ending at the anterior margin of the cavum epiptericum';
	TEXT   TAXON = 39 CHARACTER = 59 TEXT = 'Changed from 1 to 1/2 as Oliveira states that it is present but its development is unknown.';
	TEXT   TAXON = 42 CHARACTER = 59 TEXT = Changed_from_?_to_0._It_is_absent_or_very_short.;
	TEXT   TAXON = 43 CHARACTER = 59 TEXT = 'Changed from 0 to 1 (see Sues 1986)';
	TEXT   TAXON = 45 CHARACTER = 59 TEXT = Changed_from_0_to_1;
	TEXT   TAXON = 46 CHARACTER = 59 TEXT = 'Changed from ? to 1/2 (it is present but the posterior extension is unknown).';
	TEXT   TAXON = 47 CHARACTER = 59 TEXT = 'Changed from ? to 1/2 as I cannot be certain about this.';
	TEXT   TAXON = 48 CHARACTER = 59 TEXT = Changed_from_?_to_2.;
	TEXT   TAXON = 51 CHARACTER = 59 TEXT = 'Changed from 1 to ? ^nAbdala: Following Tatarinov (1968: 15): ?The posterior ramus of the pterygoid is connected with the quadrate, but the epipterygoid evidently terminates at the lateral flank of the prooticum, external to the pterygoparaoccipital foramen?. ^nIn the cast observed in Berkley both epipterygoid and pterygoid quadrate rami do not seems to be preserved.^nThe expected/probable condition should be present and do not contact, but the fact is that the rama is not preserved in the material. Then the score should change to ? The same is clear from illustrations by Hopson.^n';
	TEXT   TAXON = 52 CHARACTER = 59 TEXT = 'Changed from 1/2 to 2.';
	TEXT   TAXON = 57 CHARACTER = 59 TEXT = Present_but_it_is_not_possible_to_see_whether_it_contacts_the_quadrate_or_not.;

	TEXT   CHARACTER = 60 TEXT = 'Originally proposed by Rowe (1988, character 37), the state 1 is characterizing tritylodontids, with the epipterygoid notably extended ventrally below the level of the basicranium.';
	TEXT   TAXON = 2 CHARACTER = 60 TEXT = 'BP/3748, RC 92';
	TEXT   TAXON = 11 CHARACTER = 60 TEXT = 'Considering the condition visible in ventral view of Gao et al (2010, fig. 4B) the pattern of the quadrate ramus seems to be similar to that of most nm cynodonts and different to the condition of tritylodontids. Score tentative.';
	TEXT   TAXON = 20 CHARACTER = 60 TEXT = Changed_from_?_to_0;
	TEXT   TAXON = 22 CHARACTER = 60 TEXT = Changed_from_?_to_0;
	TEXT   TAXON = 27 CHARACTER = 60 TEXT = Changed_from_?_to_0;
	TEXT   TAXON = 32 CHARACTER = 60 TEXT = Changed_from_?_to_0;
	TEXT   TAXON = 33 CHARACTER = 60 TEXT = Changed_from_?_to_0;
	TEXT   TAXON = 35 CHARACTER = 60 TEXT = Changed_from_?_to_0;
	TEXT   TAXON = 36 CHARACTER = 60 TEXT = Changed_from_?_to_0;
	TEXT   TAXON = 42 CHARACTER = 60 TEXT = 'Changed from ? to -.';
	TEXT   TAXON = 45 CHARACTER = 60 TEXT = Changed_from_?_to_1;
	TEXT   TAXON = 46 CHARACTER = 60 TEXT = Changed_from_?_to_0;
	TEXT   TAXON = 48 CHARACTER = 60 TEXT = Changed_from_?_to_0;
	TEXT   TAXON = 54 CHARACTER = 60 TEXT = Changed_from_?_to_0;
	TEXT   TAXON = 57 CHARACTER = 60 TEXT = Changed_from_?_to_0.;
	TEXT   TAXON = 66 CHARACTER = 60 TEXT = Changed_from_?_to_0.;

	TEXT   CHARACTER = 61 TEXT = 'Character proposed by Rowe (1988, character 40), stated as 0, small, 1. widely flared ventrolaterally (scored only in tritylodontids) and 2. fused to auditory capsula (scored in mammaliaformes and mammals). Hopson and Kiching (2001, character 17) stated as ventral surface of basisphenoid depressed below occipital condyles, 0. less than 1/4 occipital height, 1. greater than 1/4 occipital height (scored in Scalenodon angustifrons, Massetognathus and tritylodontids). Abdala (2007, character 29) stated as parasphenoid ala, 0. as same level as basicranium, 1. ventrally expanded below basicranium (scored only in Kayentatherium).';
	TEXT   TAXON = 2 CHARACTER = 61 TEXT = 'RC 92, BP/1/3748';
	TEXT   TAXON = 11 CHARACTER = 61 TEXT = 'Considering the condition visible in ventral view of Gao et al (2010, fig. 4B) the parasphenoid is at the same level than basicranium.';
	TEXT   TAXON = 15 CHARACTER = 61 TEXT = Relevant_area_not_preserved._Changed_from_0_to_?;
	TEXT   TAXON = 20 CHARACTER = 61 TEXT = Changed_from_?_to_0;
	TEXT   TAXON = 22 CHARACTER = 61 TEXT = Changed_from_?_to_0;
	TEXT   TAXON = 27 CHARACTER = 61 TEXT = Changed_from_?_to_0;
	TEXT   TAXON = 32 CHARACTER = 61 TEXT = Changed_from_?_to_0;
	TEXT   TAXON = 35 CHARACTER = 61 TEXT = Changed_from_?_to_0;
	TEXT   TAXON = 36 CHARACTER = 61 TEXT = Changed_from_?_to_0;
	TEXT   TAXON = 46 CHARACTER = 61 TEXT = Changed_from_?_to_0.;
	TEXT   TAXON = 48 CHARACTER = 61 TEXT = Changed_from_?_to_0;
	TEXT   TAXON = 54 CHARACTER = 61 TEXT = Changed_from_?_to_0;
	TEXT   TAXON = 57 CHARACTER = 61 TEXT = Changed_from_?_to_0.;

	TEXT   TAXON = 2 CHARACTER = 62 TEXT = 'BP/1/3748, NHMUK  PV37054 ';
	TEXT   TAXON = 3 CHARACTER = 62 TEXT = 'SAM-PK-K9956';
	TEXT   TAXON = 4 CHARACTER = 62 TEXT = NHMUK_R511;
	TEXT   TAXON = 5 CHARACTER = 62 TEXT = 'The basisphenoid apper to extend well posteriorly in NMQR 1633 (Abdala, 2007, text-fig. 4).';
	TEXT   TAXON = 6 CHARACTER = 62 TEXT = 'BP/1/1181, SAM-PK-K11264, BSP 1934 VIII4.';
	TEXT   TAXON = 7 CHARACTER = 62 TEXT = 'BP/1/3754; BP/1/3639';
	TEXT   TAXON = 8 CHARACTER = 62 TEXT = 'SAM-PK-K4801, BP/1/4658';
	TEXT   TAXON = 9 CHARACTER = 62 TEXT = NMQR_3255;
	TEXT   TAXON = 10 CHARACTER = 62 TEXT = IVPP_V2339._Tentative_score.;
	TEXT   TAXON = 12 CHARACTER = 62 TEXT = UMZC_T907._Tentative_score.;
	TEXT   TAXON = 13 CHARACTER = 62 TEXT = 'BP/1/3731. Tentative score.';
	TEXT   TAXON = 27 CHARACTER = 62 TEXT = Changed_from_0_to_?;
	TEXT   TAXON = 39 CHARACTER = 62 TEXT = Unable_to_check_this_scoring.;
	TEXT   TAXON = 44 CHARACTER = 62 TEXT = I_was_unable_to_check_this_scoring.;
	TEXT   TAXON = 49 CHARACTER = 62 TEXT = 'It was previously scored as: basisphenoid does not overlap prootic pars cochlearis';
	TEXT   TAXON = 50 CHARACTER = 62 TEXT = 'It was previously scored as: basisphenoid does not overlap prootic pars cochlearis';
	TEXT   TAXON = 51 CHARACTER = 62 TEXT = 'Long and borders the fenestra ovalis (0). The ala is quite long in comparison to other cynodonts but in the reconstruction provided by TAtarinov (1968: fig. 4) the ala is just excluded from the border of the fenestra ovalis. This is confirmed after drawing by Jim Hopson. But with new interpretations of the limits of the fenestra ovalis, that shows that the ala was not excluded from the border of the fenestra ovalis. Abdala observation of June 2009: the score 0 was observed clearly on the left side of specimen PIN 2005/2465.';
	TEXT   TAXON = 52 CHARACTER = 62 TEXT = Changed_from_0_to_1.;
	TEXT   TAXON = 53 CHARACTER = 62 TEXT = Changed_from_0_to_?;
	TEXT   TAXON = 54 CHARACTER = 62 TEXT = I_was_unable_to_check_this.;
	TEXT   TAXON = 66 CHARACTER = 62 TEXT = 'Wallace et al. (2019; 41): "Behind the rostrum are the parasphenoid wings or alae, which flare laterally and underlap the ventral surface of the basisphenoid. The parasphenoid ala terminates at the anterior end of the pars cochlearis and does not participate in the border of fenestra vestibuli."';

	TEXT   TAXON = 2 CHARACTER = 63 TEXT = 'BP/1/3748, AMNH 8220';
	TEXT   TAXON = 5 CHARACTER = 63 TEXT = 'Abdala (2007, 597): The paroccipital process of the left side is located very close to the medial condyle of the quadrate trochlea, but there seems to be no contact between them.';
	TEXT   TAXON = 9 CHARACTER = 63 TEXT = 'Abdala et al. (2006, 394): Medially, the quadrate is in contact with the quadrate ramus of the epipterygoid and the squamosal, the latter interposed between the paroccipital process and the quadrate.';
	TEXT   TAXON = 11 CHARACTER = 63 TEXT = 'Gao et al. (2010: 13):The paroccipital process is partly exposed on the left side of the holotype; its lateral end contacts the squamosal and MAY ALSO have a small contact with the medial side of the quadrate. Tentative score.';
	TEXT   TAXON = 15 CHARACTER = 63 TEXT = 'Hopson (2014: fig. 14.3b).';
	TEXT   TAXON = 20 CHARACTER = 63 TEXT = Changed_from_?_to_0;
	TEXT   TAXON = 22 CHARACTER = 63 TEXT = Changed_from_?_to_0;
	TEXT   TAXON = 23 CHARACTER = 63 TEXT = Changed_from_0_to_?;
	TEXT   TAXON = 27 CHARACTER = 63 TEXT = Changed_from_?_to_0;
	TEXT   TAXON = 41 CHARACTER = 63 TEXT = Changed_from_0_to_?_as_the_lateral_end_of_the_proccipital_process_is_unknown.;
	TEXT   TAXON = 42 CHARACTER = 63 TEXT = Changed_from_2_to_1._There_is_not_crista_parotica_in_Oligokyphus._;
	TEXT   TAXON = 44 CHARACTER = 63 TEXT = I_was_unable_to_check_this_scoring.;
	TEXT   TAXON = 48 CHARACTER = 63 TEXT = Changed_from_0_to_1;
	TEXT   TAXON = 52 CHARACTER = 63 TEXT = Changed_from_0_to_1.;
	TEXT   TAXON = 66 CHARACTER = 63 TEXT = Changed_from_?_to_1.;

	TEXT   TAXON = 2 CHARACTER = 64 TEXT = 'RC 92, BP/1/3748';
	TEXT   TAXON = 3 CHARACTER = 64 TEXT = 'SAM-PK-K9956';
	TEXT   TAXON = 4 CHARACTER = 64 TEXT = NHMUK_R511;
	TEXT   TAXON = 5 CHARACTER = 64 TEXT = 'Abdala (2007, text-fig. 3)';
	TEXT   TAXON = 6 CHARACTER = 64 TEXT = 'SAM-PK-K11264, BSP 1934 VIII4.';
	TEXT   TAXON = 7 CHARACTER = 64 TEXT = 'BP/1/3754; BP/1/3639';
	TEXT   TAXON = 8 CHARACTER = 64 TEXT = 'SAM-PK-K4801, BP/1/4658';
	TEXT   TAXON = 9 CHARACTER = 64 TEXT = NMQR_3255;
	TEXT   TAXON = 12 CHARACTER = 64 TEXT = UMZC_T907;
	TEXT   TAXON = 13 CHARACTER = 64 TEXT = NHMUK_PV_R_36995;
	TEXT   TAXON = 19 CHARACTER = 64 TEXT = Changed_from_?_to_0;
	TEXT   TAXON = 22 CHARACTER = 64 TEXT = Changed_from_?_to_0;
	TEXT   TAXON = 24 CHARACTER = 64 TEXT = Chnaged_from_0_to_?;
	TEXT   TAXON = 27 CHARACTER = 64 TEXT = Changed_from_?_to_0;
	TEXT   TAXON = 35 CHARACTER = 64 TEXT = Changed_from_?_to_0;
	TEXT   TAXON = 36 CHARACTER = 64 TEXT = Changed_from_?_to_0;
	TEXT   TAXON = 54 CHARACTER = 64 TEXT = Changed_from_?_to_0;

	TEXT   CHARACTER = 65 TEXT = 'Promontorium is part of the petrosal bone linked with the ears system, specifically housing the cochlea. This is structure is developed in Mammaliaformes and brasilodontids. We are not certain that a promontorium is present in Pseudotherium as argued by Wallace et al. (2019). They discuss this structure in the text but there is no indication in any of their detailed figures illustrating the specimen.';
	TEXT   TAXON = 2 CHARACTER = 65 TEXT = 'BP/1/3748, NHMUK  PV37054 ';
	TEXT   TAXON = 5 CHARACTER = 65 TEXT = 'Abdala (2007, text-figs. 3, 4)';
	TEXT   TAXON = 11 CHARACTER = 65 TEXT = 'Gao et al. (2010: fig. 4A). Considering the preserved portion of the parasphenoid it is clear the typial condition of nm cynodonts lacking the promontorium.';
	TEXT   TAXON = 15 CHARACTER = 65 TEXT = 'Changed from ? to 0 (see Hopson, 2014: fig. 14.3b). There is a ridge in front of the fenestra ovalis, showing that there is no promontorium.';
	TEXT   TAXON = 20 CHARACTER = 65 TEXT = Changed_from_?_to_0;
	TEXT   TAXON = 22 CHARACTER = 65 TEXT = Changed_from_?_to_0;
	TEXT   TAXON = 27 CHARACTER = 65 TEXT = Changed_from_?_to_0;
	TEXT   TAXON = 35 CHARACTER = 65 TEXT = Changed_from_?_to_0;
	TEXT   TAXON = 36 CHARACTER = 65 TEXT = Changed_from_?_to_0;
	TEXT   TAXON = 54 CHARACTER = 65 TEXT = Changed_from_?_to_0;

	TEXT   CHARACTER = 66 TEXT = 'Wible (1991, 6): "Fenestra rotundum (sic)- Confluent with (0) or separated from jugular foramen (1). "[R60: Mammaliaformes]. Of the taxa considered in Rowe''s (1988) principal analysis, the round window (fenestra rotunda) and jugular foramen also are separate in the tritylodontids Oligokyphus (Crompton, 1964:fig.8) and Tritylodon (Gow, 1986a:fig. 16). Consequently, the derived state is scored for Tritylodontidae here. In addition, a separate fenestra rotunda occurs in tritheledontids (Pachygenelus monus SAM K1350), Sinoconodon (Kermack et al., 1981:fig. 105), the triconodontids Troracodon and Triconodon (Kermack, 1963:figs. 3, 8), and Vincelestes (Bonaparte and Rougier, 1987:fig. 4A). Liu and Olsen (2010, appendix): Luo, Character 42 coded Tritylodontidae as confluent, Trithelodontidae as narrowly separated. Hopson and Kitching (2001, character 42) coded them as ?completely separated?. Although (Crompton, 1964) fig 8C showed the separation of two foramina in Oligokyphus, I did not observed it on specimens and this case is not known in other tritylodontids. Although they could be separated in Oligokyphus major, this condition can only be coded in well preserved and prepared specimen; for the accuracy of coding, I use the simplest coding for this character.';
	TEXT   TAXON = 2 CHARACTER = 66 TEXT = 'NHMUK  PV37054, BP/1/3748 ';
	TEXT   TAXON = 5 CHARACTER = 66 TEXT = 'Abdala (2007, text-fig. 4)';
	TEXT   TAXON = 20 CHARACTER = 66 TEXT = Changed_from_?_to_0;
	TEXT   TAXON = 24 CHARACTER = 66 TEXT = Chnaged_from_0_to_?;
	TEXT   TAXON = 31 CHARACTER = 66 TEXT = 'Changed from 1 to 0 (Agust�n)';
	TEXT   TAXON = 35 CHARACTER = 66 TEXT = Changed_from_?_to_0;
	TEXT   TAXON = 36 CHARACTER = 66 TEXT = Changed_from_?_to_0;
	TEXT   TAXON = 54 CHARACTER = 66 TEXT = Changed_from_?_to_0;
	TEXT   TAXON = 68 CHARACTER = 66 TEXT = 'partially separated by finger-like projection from postero-lateral wall of jugular foramen';

	TEXT   CHARACTER = 67 TEXT = 'Liu and Olsen (2010) say that this character refers to foramen x of Rougier et al (1992): "A second vascular channel lies above the lateral flange vascular canal in some tritylodontids and early mammals. We refer to this second foramen through the lateral flange as foramen "X" in the discussion below. It passes through the lateral flange posterodorsal to the foramen for the third division of the trigeminal nerve to open into the vertical trough anterior to the paroccipital process. Foramen "X" has been described for the tritylodontids Tritylodon (Gow, 1986b), Oligokyphus (K�hne, 1956; Crompton, 1964), and Kayentatherium (Sues, 1986) and in Sinoconodon (Crompton and Luo, 1993) and the morganucodontid Megazostrodon (Gow, 1986a). A small opening occurs in a topographically similar position, posterodorsal to the foramen for the mandibular nerve, in Morganucodon (Fig. 8A: nf?; Kermack et al., 1981), but this may be a nutrient foramen as no posterior (or intracranial) outlet was detected (Hopson, unpubl. obs.)". To identify the structure see Gow (1986; fig. 16 f. St. a.), The foramen is located immediately anterior to the pterygoparaoccipital foramen in ventral view.  Liu and Olsen (2010) also scored this foramen as present in Brasilodon.^n';
	TEXT   TAXON = 2 CHARACTER = 67 TEXT = NHMUK__PV37054;

	TEXT   CHARACTER = 68 TEXT = 'Rowe (1988) character 48: Prootic posterolateral flange, absent (0) or present (1) is identified as a synapomorphy at node 1 (advanced cynodonts including traversodontids, tritylodontids, tritheledontids and mamaliaformes). Wible (1991) change the wording referring to the presence of a vascular foramen in the flange: character 53. Prootic lateral flange-vascular foramen or canal absent (0) or present (1). He mentions the presence of this structure in Luangwa, Exaeretodon and tritylodontids. Wible and Hopson (1993) take the character as Wible (1991) with a small change in the wording: character 22. Vascular foramen in periotic (prootic) lateral flange, absent (0) or present (1). Hopson and Kitching (2001) modify this character substantially: character 27: Groove on prootic extending from pterygoparoccipital foramen to trigeminal foramen: absent (0), present and open (1), present and enclosed as a canal (2). In this case he incorporates also the presence of an open groove which is typical of several non-mammaliaform cynodonts.^n';
	TEXT   TAXON = 2 CHARACTER = 68 TEXT = 'Liu and Olsen (2010, appendix): AMNH8220, RC 5, [(Kemp, 1979) p104 stated the groove is absent in his specimen, but Rougier (1992) said a sulci present in AMNH 8220. Based on my observation, only a faint trace is present in AMNH 8220; and it is tentatively coded as groove present]. We agree with the comment by Liu and Olsen (2010). Also observed in BP/1/1545. But on the other hand on the left side of NHMUK  PV37054 there seems not to be evidence of this feature.';
	TEXT   TAXON = 3 CHARACTER = 68 TEXT = AMNH_2223;
	TEXT   TAXON = 4 CHARACTER = 68 TEXT = TM_5074;
	TEXT   TAXON = 5 CHARACTER = 68 TEXT = Observed_in_NMQR_1633.;
	TEXT   TAXON = 6 CHARACTER = 68 TEXT = BSP_1934_VIII3._Well_preserved_lateral_wall_of_the_skull._No_evidence_of_lateral_flange_groove.;
	TEXT   TAXON = 7 CHARACTER = 68 TEXT = MB_R1004;
	TEXT   TAXON = 8 CHARACTER = 68 TEXT = 'BP/1/5050. Gow (1986, fig. 3a) illustrate this specimen but it seems to be remnant of an open groove. Hopson and Kitching (2001, character 27) scored this as showing a canal. We change from state 2 to state 0 tentatively.';
	TEXT   TAXON = 9 CHARACTER = 68 TEXT = Changed_from_2_to_1._I_canot_recognize_any_structure_between_the_trigeminal_foramen_and_pterygoparaoccipital_foramen._Tentative_score.;
	TEXT   TAXON = 12 CHARACTER = 68 TEXT = 'Changed from 2 to ?. Available specimens does not the area well preserved to be certain of the presence of the grove or the canal. The latter condition was scored by Hopson and Kitching (2001)';
	TEXT   TAXON = 13 CHARACTER = 68 TEXT = 'Kemp (1980: 211). Wible (1991) corroborate the presence of this foramen in Luangwa, but not Wible and Hopson (1993).';
	TEXT   TAXON = 19 CHARACTER = 68 TEXT = Changed_from_2_to_?;
	TEXT   TAXON = 25 CHARACTER = 68 TEXT = Changed_from_1_to_0.;
	TEXT   TAXON = 33 CHARACTER = 68 TEXT = Changed_from_1_to_?._This_is_not_vissible.;

	TEXT   TAXON = 2 CHARACTER = 69 TEXT = ' NHMUK  PV37054, AMNH FR 8020 ';
	TEXT   TAXON = 3 CHARACTER = 69 TEXT = NMQR_135;
	TEXT   TAXON = 4 CHARACTER = 69 TEXT = NHMUK_R511;
	TEXT   TAXON = 5 CHARACTER = 69 TEXT = 'Abdala (2007, text-fig. 3)';
	TEXT   TAXON = 6 CHARACTER = 69 TEXT = 'SAM-PK-K11264, BSP 1934 VIII1';
	TEXT   TAXON = 7 CHARACTER = 69 TEXT = _MB_R1004;
	TEXT   TAXON = 8 CHARACTER = 69 TEXT = 'SAM-PK-K4801';
	TEXT   TAXON = 10 CHARACTER = 69 TEXT = IVPP_V2339;
	TEXT   TAXON = 12 CHARACTER = 69 TEXT = 'UMZC T907. Parrington (1946, fig. 9A). Tentative score.';
	TEXT   TAXON = 18 CHARACTER = 69 TEXT = Changed_from_1_to_?_Relevant_area_not_preserved.;
	TEXT   TAXON = 20 CHARACTER = 69 TEXT = I_was_not_able_to_check_this.;
	TEXT   TAXON = 25 CHARACTER = 69 TEXT = Changed_from_0_to_1.;
	TEXT   TAXON = 36 CHARACTER = 69 TEXT = Changed_from_0_to_?._This_is_not_described_or_illustrated._;
	TEXT   TAXON = 43 CHARACTER = 69 TEXT = 'I am not sure about this scoring. Sues (1986) stated that the squamosal borders the pterygoparoccipital foramen. ';
	TEXT   TAXON = 47 CHARACTER = 69 TEXT = I_am_not_sure_about_this._It_appears_to_be_a_foramen_not_a_notch.;
	TEXT   TAXON = 53 CHARACTER = 69 TEXT = I_was_unable_to_check_this.;

	TEXT   CHARACTER = 70 TEXT = 'This character is about the curved vertical component of the lateral flange. A structure that is only known in tritylodontids and Sinoconodon. Character proposed by Luo (1994): 52. Lateral flange of the petrosal (prootic) forming lateral shelf perpendicular to anterior lamina (0); lateral flange forming broad shelf with vertical component (L-shaped) anterior to pterygoparoccipital foramen (1); lateral shelf reduced (2). This was modified by Luo Crompton and Sun (2001) to character 25: vertical component flange (L-shaped and forming a vertical wall to the pterygoparaoccipital foramen): present (0); absent (1). Reworded by Liu and Olsen (2010, character 59) as used here.';
	TEXT   TAXON = 22 CHARACTER = 70 TEXT = Changed_from_1_to_?._;
	TEXT   TAXON = 50 CHARACTER = 70 TEXT = Changed_from_0_to_1.;

	TEXT   TAXON = 2 CHARACTER = 71 TEXT = _NHMUK__PV37054_;
	TEXT   TAXON = 5 CHARACTER = 71 TEXT = 'Abdala (2007, text-fig. 4)';
	TEXT   TAXON = 11 CHARACTER = 71 TEXT = ' Gao et al. (2010: 13): The paroccipital process is partly exposed on the left side of the holotype; its lateral end contacts the squamosal^n';
	TEXT   TAXON = 15 CHARACTER = 71 TEXT = 'Hopson (2014: fig. 14.3b)';
	TEXT   TAXON = 18 CHARACTER = 71 TEXT = 'BP/1/5395. Inferred after development of the left zygoma which is quite high and probably covered laterally the paroccipital process.';
	TEXT   TAXON = 31 CHARACTER = 71 TEXT = Changed_from_?_to_1.;
	TEXT   TAXON = 49 CHARACTER = 71 TEXT = I_am_not_sure_about_this.;
	TEXT   TAXON = 51 CHARACTER = 71 TEXT = Changed_from_?_to_0.;
	TEXT   TAXON = 52 CHARACTER = 71 TEXT = Changed_from_?_to_0.;
	TEXT   TAXON = 54 CHARACTER = 71 TEXT = Changed_from_?_to_0.;

	TEXT   TAXON = 2 CHARACTER = 72 TEXT = _NHMUK__PV37054_;
	TEXT   TAXON = 3 CHARACTER = 72 TEXT = 'SAM-PK-K1119';
	TEXT   TAXON = 4 CHARACTER = 72 TEXT = TM_80;
	TEXT   TAXON = 5 CHARACTER = 72 TEXT = 'Score changed from 0 to 1. Abdala (2007, 597): There is no evidence of the carotid opening on the basisphenoid.';
	TEXT   TAXON = 6 CHARACTER = 72 TEXT = 'SAM-PK ?K11264, BP/1/1181';
	TEXT   TAXON = 7 CHARACTER = 72 TEXT = 'BP/1/3754';
	TEXT   TAXON = 8 CHARACTER = 72 TEXT = 'BP/1/4658';
	TEXT   TAXON = 9 CHARACTER = 72 TEXT = NMQR_3255;
	TEXT   TAXON = 10 CHARACTER = 72 TEXT = IVPP_V2339;
	TEXT   TAXON = 12 CHARACTER = 72 TEXT = UMZC_T907._Tentative_score_by_poor_preservation.;
	TEXT   TAXON = 13 CHARACTER = 72 TEXT = _NHMUK_PV_R_36995;
	TEXT   TAXON = 15 CHARACTER = 72 TEXT = Relevant_area_not_preserved._Changed_from_1_to_?;
	TEXT   TAXON = 23 CHARACTER = 72 TEXT = Changed_from_0_to_?;
	TEXT   TAXON = 37 CHARACTER = 72 TEXT = 'Changed from 1 to 0. It is illustrated by Bonaparte (1962) although not named. It can be observed, for example, in MACN 18125. It also appears to be present in the holotype of E. riograndensis.';
	TEXT   TAXON = 51 CHARACTER = 72 TEXT = 'Changed from 0 to 1.^nAbdala: Present (0) after Tatarinov (1968; fig. 2, cc).^nHopson states that there is not carotid foramen identifiable. I then change the score to absent.^nAbsent (1).^n';
	TEXT   TAXON = 52 CHARACTER = 72 TEXT = Changed_from_0_to_?;
	TEXT   TAXON = 55 CHARACTER = 72 TEXT = 'Changed from ? to 0 after C. metabolus (NHCC LB28).';

	TEXT   TAXON = 2 CHARACTER = 73 TEXT = 'AMNH FR 8220, NHMUK  PV37054';
	TEXT   TAXON = 3 CHARACTER = 73 TEXT = 'SAM-PK-K9956';
	TEXT   TAXON = 4 CHARACTER = 73 TEXT = 'BP/1/7199';
	TEXT   TAXON = 6 CHARACTER = 73 TEXT = 'BP/1/1181';
	TEXT   TAXON = 7 CHARACTER = 73 TEXT = MB_R1004;
	TEXT   TAXON = 8 CHARACTER = 73 TEXT = 'BP/1/4658';
	TEXT   TAXON = 9 CHARACTER = 73 TEXT = NMQR_3356;
	TEXT   TAXON = 10 CHARACTER = 73 TEXT = IVPP_V2339;
	TEXT   TAXON = 12 CHARACTER = 73 TEXT = 'UMZC T908, UMZC T909';
	TEXT   TAXON = 13 CHARACTER = 73 TEXT = 'BP/1/3731';
	TEXT   TAXON = 15 CHARACTER = 73 TEXT = 'Hopson (2014; fig. 14.4a)';
	TEXT   TAXON = 17 CHARACTER = 73 TEXT = 'GPIT/RE/09397';
	TEXT   TAXON = 18 CHARACTER = 73 TEXT = 'MNHN 1957-23';
	TEXT   TAXON = 27 CHARACTER = 73 TEXT = Changed_from_?_to_1;
	TEXT   TAXON = 28 CHARACTER = 73 TEXT = Changed_from_?_to_1.;
	TEXT   TAXON = 30 CHARACTER = 73 TEXT = Changed_from_?_to_1_after_von_Huene_1936.;
	TEXT   TAXON = 32 CHARACTER = 73 TEXT = Changed_from_1_to_0;
	TEXT   TAXON = 35 CHARACTER = 73 TEXT = Changed_from_?_to_1;
	TEXT   TAXON = 47 CHARACTER = 73 TEXT = Changed_from_1_to_0.;
	TEXT   TAXON = 48 CHARACTER = 73 TEXT = Changed_from_1_to_?;
	TEXT   TAXON = 55 CHARACTER = 73 TEXT = 'Changed from ? to 1 after Sidor and Hopson, 2018: C. metabolus (NHCC LB28).';
	TEXT   TAXON = 56 CHARACTER = 73 TEXT = 'It is interpreted to be 0 unfused, but it is not possible to be sure. ';
	TEXT   TAXON = 58 CHARACTER = 73 TEXT = Changed_from_1_to_0_after_fig_2_in_Bonaparte_et_al_2016.;
	TEXT   TAXON = 65 CHARACTER = 73 TEXT = Sues_2001_says_the_dentaries_are_fused;

	TEXT   TAXON = 2 CHARACTER = 74 TEXT = 'AMNH FR 8220, NHMUK  PV37054, RC 92';
	TEXT   TAXON = 3 CHARACTER = 74 TEXT = 'BP/1/5064';
	TEXT   TAXON = 4 CHARACTER = 74 TEXT = NHMUK_511;
	TEXT   TAXON = 5 CHARACTER = 74 TEXT = 'Abdala (2007: 598):The lateral crest of the dentary, visible on the right side, is low,';
	TEXT   TAXON = 6 CHARACTER = 74 TEXT = 'PVL 3859, BP/1/1181';
	TEXT   TAXON = 7 CHARACTER = 74 TEXT = MB_R1004;
	TEXT   TAXON = 8 CHARACTER = 74 TEXT = 'BP/1/4658, AM 461';
	TEXT   TAXON = 9 CHARACTER = 74 TEXT = NMQR_3256;
	TEXT   TAXON = 10 CHARACTER = 74 TEXT = IVPP_V2339;
	TEXT   TAXON = 12 CHARACTER = 74 TEXT = Changed_from_2_to_?_Not_preserved_in_any_available_specimen.;
	TEXT   TAXON = 13 CHARACTER = 74 TEXT = 'BP/1/3731';
	TEXT   TAXON = 15 CHARACTER = 74 TEXT = 'Observing photos and Hopson (2014:fig. 14.4b) does not seems to be a very prtotruded lateral crest on the dentary. Score tentative as incipient';
	TEXT   TAXON = 21 CHARACTER = 74 TEXT = Changed_from_?_to_1.;
	TEXT   TAXON = 24 CHARACTER = 74 TEXT = I_am_not_sure.;
	TEXT   TAXON = 27 CHARACTER = 74 TEXT = Changed_from_?_to_2;
	TEXT   TAXON = 28 CHARACTER = 74 TEXT = Changed_from_?_to_1.;
	TEXT   TAXON = 30 CHARACTER = 74 TEXT = Changed_from_?_to_1_after_von_Huene_1936;
	TEXT   TAXON = 32 CHARACTER = 74 TEXT = Changed_from_?_to_2;
	TEXT   TAXON = 35 CHARACTER = 74 TEXT = Changed_from_?_to_0;
	TEXT   TAXON = 36 CHARACTER = 74 TEXT = Changed_from_?_to_0;
	TEXT   TAXON = 49 CHARACTER = 74 TEXT = I_was_unable_to_check_this.;
	TEXT   TAXON = 55 CHARACTER = 74 TEXT = 'Changed from ? to 2. It appears to be well developed in C. metabolus (NHCC LB28) according to Sidor and Hopson, 2018.';
	TEXT   TAXON = 58 CHARACTER = 74 TEXT = Changed_from_?_to_1after_fig_1_in_Bonaparte_et_al_2016.;
	TEXT   TAXON = 59 CHARACTER = 74 TEXT = Changed_from_3_to_?_as_only_the_medial_view_of_the_dentary_is_available.;
	TEXT   TAXON = 65 CHARACTER = 74 TEXT = ROM_44300;

	TEXT   CHARACTER = 75 TEXT = 'The fossa high in the coronoid process is present in Procynosuchus, Abdalodon, Dvinia and Nshimbodon recently described (Huttenlocker and Sidor, 2020). Remaining non mammalian cynodonts show the fossa extended to the angle of the dentary.';
	TEXT   TAXON = 2 CHARACTER = 75 TEXT = 'AMNH FR 8220, NHMUK  PV37054, RC 92, BP/1/3748';
	TEXT   TAXON = 3 CHARACTER = 75 TEXT = 'BP/1/5064';
	TEXT   TAXON = 4 CHARACTER = 75 TEXT = NHMUK_511;
	TEXT   TAXON = 5 CHARACTER = 75 TEXT = 'TM 25. Tentative score, inferred after the preserved portion of the right dentary.';
	TEXT   TAXON = 6 CHARACTER = 75 TEXT = 'PVL 3859, BP/1/1181';
	TEXT   TAXON = 7 CHARACTER = 75 TEXT = MB_R1004;
	TEXT   TAXON = 8 CHARACTER = 75 TEXT = 'BP/1/4658, AM 461';
	TEXT   TAXON = 9 CHARACTER = 75 TEXT = NMQR_3256;
	TEXT   TAXON = 10 CHARACTER = 75 TEXT = IVPP_V2339;
	TEXT   TAXON = 12 CHARACTER = 75 TEXT = 'UMZC T907 (Abdala and Teixeira, 2004, fig. 8a )';
	TEXT   TAXON = 13 CHARACTER = 75 TEXT = 'BP/1/3731, MCP 3167PV';
	TEXT   TAXON = 15 CHARACTER = 75 TEXT = 'Hopson (2014: fig. 14.4b)';
	TEXT   TAXON = 17 CHARACTER = 75 TEXT = 'Inferred after the right dentary of GPIT/RE/09397 ';
	TEXT   TAXON = 18 CHARACTER = 75 TEXT = 'MNHN 1957-23';
	TEXT   TAXON = 20 CHARACTER = 75 TEXT = Changed_from_?_to_2;
	TEXT   TAXON = 27 CHARACTER = 75 TEXT = Changed_from_?_to_2;
	TEXT   TAXON = 28 CHARACTER = 75 TEXT = Changed_from_?_to_2;
	TEXT   TAXON = 30 CHARACTER = 75 TEXT = Changed_from_?_to_2_after_von_Huene_1936;
	TEXT   TAXON = 32 CHARACTER = 75 TEXT = Changed_from_?_to_2;
	TEXT   TAXON = 33 CHARACTER = 75 TEXT = Changed_from_?_to_2.;
	TEXT   TAXON = 35 CHARACTER = 75 TEXT = Changed_from_?_to_2;
	TEXT   TAXON = 44 CHARACTER = 75 TEXT = Changed_from_?_to_2;
	TEXT   TAXON = 45 CHARACTER = 75 TEXT = Changed_from_?_to_2;
	TEXT   TAXON = 55 CHARACTER = 75 TEXT = 'Changed from ? to 2 after C. metabolus (NHCC LB28).';
	TEXT   TAXON = 57 CHARACTER = 75 TEXT = Changed_from_?_to_2.;
	TEXT   TAXON = 58 CHARACTER = 75 TEXT = Changed_from_?_to_2.;
	TEXT   TAXON = 62 CHARACTER = 75 TEXT = Probably_extends_to_the_dentary_angle_as_the_ventroanterior_end_of_the_masseteric_fossa_is_visible._Changed_from_?_to_2.;
	TEXT   TAXON = 65 CHARACTER = 75 TEXT = ROM_44300;

	TEXT   CHARACTER = 76 TEXT = 'Character proposed by Abdala (2007, character 50). This is maintained as observational character as it is difficult to convey in ratios. There is a clear-cut between the conditions observed in therocephalians and cynodonts. There are two stages proposed for cynodonts but the proposed scored need more scrutiny. The moderately expanded was scored by Abdala (2007) in Procynosuchus and Dvinia. ';
	TEXT   TAXON = 1 CHARACTER = 76 TEXT = Changed_from_?_to_1;
	TEXT   TAXON = 15 CHARACTER = 76 TEXT = After_the_preserved_portion_it_is_inferred_it_should_be_very_expanded._Score_tentative._See_my_comments_in_character.;
	TEXT   TAXON = 20 CHARACTER = 76 TEXT = Changed_from_?_to_2;
	TEXT   TAXON = 21 CHARACTER = 76 TEXT = Changed_from_?_to_2.;
	TEXT   TAXON = 23 CHARACTER = 76 TEXT = Chnaged_from_?_to_2.;
	TEXT   TAXON = 27 CHARACTER = 76 TEXT = Changed_from_?_to_2;
	TEXT   TAXON = 28 CHARACTER = 76 TEXT = Changed_from_?_to_2._Inferred;
	TEXT   TAXON = 30 CHARACTER = 76 TEXT = Changed_from_?_to_2_after_von_Huene_1936;
	TEXT   TAXON = 35 CHARACTER = 76 TEXT = Changed_from_?_to_2;
	TEXT   TAXON = 55 CHARACTER = 76 TEXT = 'Changed from ? to 2 after C. metabolus (NHCC LB28).';
	TEXT   TAXON = 57 CHARACTER = 76 TEXT = Changed_from_?_to_2.;
	TEXT   TAXON = 58 CHARACTER = 76 TEXT = Changed_from_?_to_2.;
	TEXT   TAXON = 59 CHARACTER = 76 TEXT = Changed_from_?_to_2.;
	TEXT   TAXON = 61 CHARACTER = 76 TEXT = Changed_from_?_to_2.;
	TEXT   TAXON = 65 CHARACTER = 76 TEXT = ROM_44300;

	TEXT   TAXON = 1 CHARACTER = 77 TEXT = Changed_from_?_to_0;
	TEXT   TAXON = 2 CHARACTER = 77 TEXT = RC_92;
	TEXT   TAXON = 3 CHARACTER = 77 TEXT = 'BP/1/4602, BP/1/4714';
	TEXT   TAXON = 4 CHARACTER = 77 TEXT = 'BP/1/7199, BP/1/5905, BP/1/5208';
	TEXT   TAXON = 6 CHARACTER = 77 TEXT = 'BP/1/1181';
	TEXT   TAXON = 7 CHARACTER = 77 TEXT = 'MB R1004, BP/1/4669';
	TEXT   TAXON = 8 CHARACTER = 77 TEXT = 'AM 461, BP/1/4658';
	TEXT   TAXON = 9 CHARACTER = 77 TEXT = NMQR_3256;
	TEXT   TAXON = 10 CHARACTER = 77 TEXT = _IVPP_V2339;
	TEXT   TAXON = 12 CHARACTER = 77 TEXT = Changed_from_1_to_?_Poor_preservation_and_incomplete_dentaries._No_coronoid_process_is_completely_preserved.;
	TEXT   TAXON = 13 CHARACTER = 77 TEXT = 'BP/1/3731';
	TEXT   TAXON = 15 CHARACTER = 77 TEXT = 'Definitively after what is preserved, a very high coronoid process. ';
	TEXT   TAXON = 17 CHARACTER = 77 TEXT = Changed_from_1_to_?_Coronoid_proceses_incomplete_in_the_holotype._Difficult_to_assess_its_dorsal_extension.;
	TEXT   TAXON = 20 CHARACTER = 77 TEXT = Changed_from_?_to_1;
	TEXT   TAXON = 23 CHARACTER = 77 TEXT = Chnaged_from_1_to_?;
	TEXT   TAXON = 24 CHARACTER = 77 TEXT = Changed_from_1_to_?;
	TEXT   TAXON = 29 CHARACTER = 77 TEXT = Changed_from_1_to_0.;
	TEXT   TAXON = 31 CHARACTER = 77 TEXT = Changed_from_?_to_1.;
	TEXT   TAXON = 48 CHARACTER = 77 TEXT = Changed_from_?_to_1;
	TEXT   TAXON = 55 CHARACTER = 77 TEXT = Inferred_to_be_above_the_middle_of_the_orbit_in_C._metabolus_as_observed_in_C._kannemeyeri._Changed_from_?_to_1.;
	TEXT   TAXON = 57 CHARACTER = 77 TEXT = Changed_from_?_to_1.;
	TEXT   TAXON = 58 CHARACTER = 77 TEXT = Changed_from_?_to_0.;
	TEXT   TAXON = 59 CHARACTER = 77 TEXT = Changed_from_?_to_1._Inferred;

	TEXT   CHARACTER = 78 TEXT = 'Several non-mammalian cynodonts show some expansion of the anterior margin of the coronoid process, but this expansion is extreme in tritylodontids and some tritheledontids. This character was proposed by Hopson and Kitching (2001), character 50: coronoid mediolaterally thickening: 0, absent, 1, present and scored as present only in tritylodontids and tritheledontids. The character is considered here in the same way that Hopson and Kitching (2001).';
	TEXT   TAXON = 1 CHARACTER = 78 TEXT = Changed_from_?_to_0;
	TEXT   TAXON = 2 CHARACTER = 78 TEXT = 'RC 92, NHMUK  PV37054 ';
	TEXT   TAXON = 12 CHARACTER = 78 TEXT = UMCZ_T.907;
	TEXT   TAXON = 13 CHARACTER = 78 TEXT = NHMUK_PV_R_36995;
	TEXT   TAXON = 15 CHARACTER = 78 TEXT = 'Hopson and Kitching (2001, character 50)';
	TEXT   TAXON = 17 CHARACTER = 78 TEXT = Changed_from_0_to_?_The_left_coronoid_process_is_partially_preserved_but_extremely_deformed._The_bone_appears_as_exploded_and_give_an_appearance_of_thick_structure_to_all_the_dentary.;
	TEXT   TAXON = 21 CHARACTER = 78 TEXT = Changed_from_?_to_1.;
	TEXT   TAXON = 23 CHARACTER = 78 TEXT = Changed_from_0_to_?.;
	TEXT   TAXON = 27 CHARACTER = 78 TEXT = Changed_from_?_to_1;
	TEXT   TAXON = 28 CHARACTER = 78 TEXT = Changed_from_?_to_1.;
	TEXT   TAXON = 29 CHARACTER = 78 TEXT = Changed_from_0_to_1.;
	TEXT   TAXON = 30 CHARACTER = 78 TEXT = Changed_from_?_to_1_after_von_Huene_1936;
	TEXT   TAXON = 49 CHARACTER = 78 TEXT = I_was_unable_to_check_this.;
	TEXT   TAXON = 57 CHARACTER = 78 TEXT = Changed_from_?_to_1.;
	TEXT   TAXON = 58 CHARACTER = 78 TEXT = Changed_from_?_to_1;
	TEXT   TAXON = 59 CHARACTER = 78 TEXT = Changed_from_1_to_?.;
	TEXT   TAXON = 61 CHARACTER = 78 TEXT = Changed_from_1_to_?;

	TEXT   CHARACTER = 79 TEXT = 'Character introduced by Sidor and Smith (2004, character 41).';
	TEXT   TAXON = 2 CHARACTER = 79 TEXT = 'RC 92, NHMUK  PV37054 ';
	TEXT   TAXON = 3 CHARACTER = 79 TEXT = 'BP/1/5064';
	TEXT   TAXON = 4 CHARACTER = 79 TEXT = 'Changed from 0 to 1. BP/1/7199; MCZ 8892.';
	TEXT   TAXON = 5 CHARACTER = 79 TEXT = Changed_from_0_to_?_Preservation_in_TM_25_is_not_compete_enough_to_score_this_character.;
	TEXT   TAXON = 6 CHARACTER = 79 TEXT = 'UCMP 42749, PVL 3859';
	TEXT   TAXON = 7 CHARACTER = 79 TEXT = 'BP/1/4669, MB R1004';
	TEXT   TAXON = 8 CHARACTER = 79 TEXT = 'BP/1/4658, BP/1/4661';
	TEXT   TAXON = 9 CHARACTER = 79 TEXT = 'SAM-PK-K11481';
	TEXT   TAXON = 10 CHARACTER = 79 TEXT = IVPP_V2339;
	TEXT   TAXON = 13 CHARACTER = 79 TEXT = 'BP/1/3731';
	TEXT   TAXON = 20 CHARACTER = 79 TEXT = Changed_from_?_to_0;
	TEXT   TAXON = 31 CHARACTER = 79 TEXT = Changed_from_?_to_0;
	TEXT   TAXON = 48 CHARACTER = 79 TEXT = Changed_from_?_to_0;
	TEXT   TAXON = 51 CHARACTER = 79 TEXT = Changed_from_?_to_1;
	TEXT   TAXON = 52 CHARACTER = 79 TEXT = Changed_from_?_to_0.;
	TEXT   TAXON = 53 CHARACTER = 79 TEXT = Changed_from_?_to_0;
	TEXT   TAXON = 54 CHARACTER = 79 TEXT = Changed_from_?_to_0;
	TEXT   TAXON = 55 CHARACTER = 79 TEXT = 'Changed from ? to 0 after C. metabolus in Crompton, 1955. This foramen appears to be present in C. kannemeyeri according to Sidor and Hopson, 2018.';

	TEXT   TAXON = 2 CHARACTER = 80 TEXT = RC_92;
	TEXT   TAXON = 3 CHARACTER = 80 TEXT = 'BP/1/4602, BP/1/4506';
	TEXT   TAXON = 4 CHARACTER = 80 TEXT = 'BP/1/7199, BP/1/1375c, ';
	TEXT   TAXON = 5 CHARACTER = 80 TEXT = TM_25._tentative_score.;
	TEXT   TAXON = 6 CHARACTER = 80 TEXT = 'PVL 3859, NHMUK R2571';
	TEXT   TAXON = 7 CHARACTER = 80 TEXT = 'BP/1/4669, NHMUK R2578';
	TEXT   TAXON = 8 CHARACTER = 80 TEXT = 'CGP 1/79, NMQR 3280, SAM-PK0K4801, but in SAM-PK-K5821 and BP/1/4661 the angle is located more posteriorly.';
	TEXT   TAXON = 9 CHARACTER = 80 TEXT = NMQR_3256;
	TEXT   TAXON = 10 CHARACTER = 80 TEXT = IVPP_V2339;
	TEXT   TAXON = 13 CHARACTER = 80 TEXT = 'BP/1/3731';
	TEXT   TAXON = 18 CHARACTER = 80 TEXT = Changed_from_2_to_?_There_is_no_articulated_mandible_to_skull.;
	TEXT   TAXON = 21 CHARACTER = 80 TEXT = Changed_from_1_to_?;
	TEXT   TAXON = 24 CHARACTER = 80 TEXT = Changed_from_1_to_?;
	TEXT   TAXON = 40 CHARACTER = 80 TEXT = Changed_from_1_to_2.;
	TEXT   TAXON = 47 CHARACTER = 80 TEXT = The_presence_of_a_postorbital_bar_or_a_postorbital_process_is_uncertain._The_angle_of_the_dentary_is_not_2_well_posterior_to_the_inferred_position_of_the_posterior_end_of_the_orbit.;
	TEXT   TAXON = 48 CHARACTER = 80 TEXT = The_presence_of_a_postorbital_bar_or_a_postorbital_process_is_uncertain._The_angle_of_the_dentary_is_not_2_well_posterior_to_the_inferred_position_of_the_posterior_end_of_the_orbit.;
	TEXT   TAXON = 49 CHARACTER = 80 TEXT = Changed_from_1_to_2_._A_postorbital_bar_or_a_postorbital_process_is_absent._The_angle_of_the_dentary_is_2_well_posterior_to_the_inferred_position_of_the_posterior_end_of_the_orbit.;
	TEXT   TAXON = 50 CHARACTER = 80 TEXT = A_postorbital_bar_or_a_postorbital_process_is_absent.;
	TEXT   TAXON = 55 CHARACTER = 80 TEXT = Inferred_to_be_well_posterior_in_C._metabolus_as_observed_in_C._kannemeyeri.;
	TEXT   TAXON = 56 CHARACTER = 80 TEXT = 'The presence of a postorbital bar or a postorbital process is uncertain. The angle of the dentary is not 2 well posterior to the inferred position of the posterior end of the orbit. It is probably 1: at the same level or slightly posterior.';
	TEXT   TAXON = 57 CHARACTER = 80 TEXT = Changed_from_?_to_1.;
	TEXT   TAXON = 58 CHARACTER = 80 TEXT = Changed_from_?_to_1._There_is_no_postorbital_bar._The_posterior_end_of_the_orbit_was_considered_by_this_scoring.;
	TEXT   TAXON = 59 CHARACTER = 80 TEXT = Changed_from_?_to_1._Inferred.;

	TEXT   TAXON = 2 CHARACTER = 81 TEXT = 'RC 92, BP/1/3748';
	TEXT   TAXON = 3 CHARACTER = 81 TEXT = 'BP/1/4602';
	TEXT   TAXON = 4 CHARACTER = 81 TEXT = 'BP/1/7199';
	TEXT   TAXON = 5 CHARACTER = 81 TEXT = TM_25._Tentative_score_because_incomplete_preservation_of_the_dentary.;
	TEXT   TAXON = 6 CHARACTER = 81 TEXT = 'BP/1/1181';
	TEXT   TAXON = 7 CHARACTER = 81 TEXT = NHMUK_R2578;
	TEXT   TAXON = 8 CHARACTER = 81 TEXT = 'CGP 1/79, NMQR 3280';
	TEXT   TAXON = 9 CHARACTER = 81 TEXT = NMQR_3256;
	TEXT   TAXON = 10 CHARACTER = 81 TEXT = IVPP_V2339;
	TEXT   TAXON = 12 CHARACTER = 81 TEXT = Changed_from_2_to_?_There_is_no_articulated_mandible_to_the_skull_to_check_the_character.;
	TEXT   TAXON = 13 CHARACTER = 81 TEXT = 'BP/1/3731';
	TEXT   TAXON = 15 CHARACTER = 81 TEXT = Relevant_area_not_preserved._Changed_from_2_to_?;
	TEXT   TAXON = 17 CHARACTER = 81 TEXT = Changed_from_2_to_?_by_incomplete_preservation_of_the_mandible.;
	TEXT   TAXON = 19 CHARACTER = 81 TEXT = Changed_from_2_to_?;
	TEXT   TAXON = 20 CHARACTER = 81 TEXT = Changed_from_?_to_1;
	TEXT   TAXON = 23 CHARACTER = 81 TEXT = Changed_from_2_to_?.;
	TEXT   TAXON = 24 CHARACTER = 81 TEXT = Changed_from_2_to_?;
	TEXT   TAXON = 48 CHARACTER = 81 TEXT = Changed_from_?_to_1;
	TEXT   TAXON = 54 CHARACTER = 81 TEXT = Changed_from_1_to_0.;
	TEXT   TAXON = 55 CHARACTER = 81 TEXT = Changed_from_?_to_1._Inferred_to_be_midway_in_C._metabolus_as_observed_in_C._kannemeyeri.;
	TEXT   TAXON = 57 CHARACTER = 81 TEXT = Chandeg_from_2_to_0.;
	TEXT   TAXON = 58 CHARACTER = 81 TEXT = Changed_from_?_to_1._There_is_no_postorbital_bar._The_posterior_end_of_the_orbit_was_considered_by_this_scoring.;
	TEXT   TAXON = 59 CHARACTER = 81 TEXT = Changed_from_2_to_?.;

	TEXT   TAXON = 2 CHARACTER = 82 TEXT = AMNH_FR_8220;
	TEXT   TAXON = 3 CHARACTER = 82 TEXT = 'BP/1/4602';
	TEXT   TAXON = 4 CHARACTER = 82 TEXT = 'BP/1/7199';
	TEXT   TAXON = 6 CHARACTER = 82 TEXT = 'BSP 1934 VIII1, Broili and Schroder (1934, fig. 7).';
	TEXT   TAXON = 7 CHARACTER = 82 TEXT = NHMUK_R2578;
	TEXT   TAXON = 8 CHARACTER = 82 TEXT = 'SAM-PK-K10157';
	TEXT   TAXON = 9 CHARACTER = 82 TEXT = 'BP/1/5362';
	TEXT   TAXON = 12 CHARACTER = 82 TEXT = Changed_from_2_to_?_No_preserved_in_any_known_specimen;
	TEXT   TAXON = 13 CHARACTER = 82 TEXT = Changed_from_2_to_?_No_preserved_in_any_known_specimen.;
	TEXT   TAXON = 15 CHARACTER = 82 TEXT = Relevant_area_not_preserved._Changed_from_2_to_?;
	TEXT   TAXON = 17 CHARACTER = 82 TEXT = Changed_from_2_to_?_No_preserved_in_the_only_known_specimen.;
	TEXT   TAXON = 19 CHARACTER = 82 TEXT = Changed_from_2_to_?;
	TEXT   TAXON = 23 CHARACTER = 82 TEXT = Changed_from_2_to_?.;
	TEXT   TAXON = 37 CHARACTER = 82 TEXT = Changed_from_?_to_3;
	TEXT   TAXON = 54 CHARACTER = 82 TEXT = Changed_from_?_to_1._See_TM279;
	TEXT   TAXON = 58 CHARACTER = 82 TEXT = Absent_according_to_Bonaparte_et_al_2006.;

	TEXT   TAXON = 1 CHARACTER = 83 TEXT = Changed_from_?_to_1.;
	TEXT   TAXON = 2 CHARACTER = 83 TEXT = 'AMNH FR 8220: 19 of 33 mm (Liu and Olsen, 2010, appendix).';
	TEXT   TAXON = 3 CHARACTER = 83 TEXT = 'BP/1/4602';
	TEXT   TAXON = 4 CHARACTER = 83 TEXT = 'BP/1/7199';
	TEXT   TAXON = 6 CHARACTER = 83 TEXT = 'BSP 1934 VIII1, Broili and Schroder (1934, fig. 7).';
	TEXT   TAXON = 7 CHARACTER = 83 TEXT = NHMUK_R2578;
	TEXT   TAXON = 8 CHARACTER = 83 TEXT = 'SAM-PK-K10157';
	TEXT   TAXON = 9 CHARACTER = 83 TEXT = 'BP/1/5362';
	TEXT   TAXON = 12 CHARACTER = 83 TEXT = Changed_from_1_to_?_No_preserved_in_any_known_specimen;
	TEXT   TAXON = 13 CHARACTER = 83 TEXT = Changed_from_1_to_?_No_preserved_in_any_known_specimen.;
	TEXT   TAXON = 15 CHARACTER = 83 TEXT = Relevant_area_not_preserved._Changed_from_1_to_?;
	TEXT   TAXON = 17 CHARACTER = 83 TEXT = Changed_from_1_to_?_No_preserved_in_the_only_known_specimen.;
	TEXT   TAXON = 19 CHARACTER = 83 TEXT = Changed_from_1_to_?;
	TEXT   TAXON = 23 CHARACTER = 83 TEXT = Changed_from_1_to_?.;
	TEXT   TAXON = 29 CHARACTER = 83 TEXT = Inferred.;
	TEXT   TAXON = 38 CHARACTER = 83 TEXT = 'This is not observed, it is infered.';
	TEXT   TAXON = 51 CHARACTER = 83 TEXT = Changed_from_0_to_?;

	TEXT   TAXON = 1 CHARACTER = 84 TEXT = From_paper_Botha_et_al_2007.;
	TEXT   TAXON = 2 CHARACTER = 84 TEXT = 'RC 92, AMNH FR 2020';
	TEXT   TAXON = 3 CHARACTER = 84 TEXT = 'BP/1/5064, NMQR 860';
	TEXT   TAXON = 4 CHARACTER = 84 TEXT = 'BP/1/7199';
	TEXT   TAXON = 5 CHARACTER = 84 TEXT = TM_25;
	TEXT   TAXON = 6 CHARACTER = 84 TEXT = 'BP/1/1181';
	TEXT   TAXON = 7 CHARACTER = 84 TEXT = NHMUK_R2578;
	TEXT   TAXON = 8 CHARACTER = 84 TEXT = 'BP/1/4658';
	TEXT   TAXON = 9 CHARACTER = 84 TEXT = 'BP/1/5362';
	TEXT   TAXON = 10 CHARACTER = 84 TEXT = IVPP_V2339;
	TEXT   TAXON = 12 CHARACTER = 84 TEXT = Changed_from_1_to_?_No_completely_preserved_postdentary_bar_available_to_score._;
	TEXT   TAXON = 13 CHARACTER = 84 TEXT = 'BP/1/3731';
	TEXT   TAXON = 15 CHARACTER = 84 TEXT = 'The postdentary bones are not preserved, considering the development of the dentary trough medially we accept this score as tentative..';
	TEXT   TAXON = 24 CHARACTER = 84 TEXT = Chnaged_from_?_to_1.;
	TEXT   TAXON = 28 CHARACTER = 84 TEXT = Changed_from_?_to_1.;
	TEXT   TAXON = 29 CHARACTER = 84 TEXT = Changed_from_0_to_1.;
	TEXT   TAXON = 30 CHARACTER = 84 TEXT = 'Changed from ? to 1 after von Huene 1936 (inferred).';
	TEXT   TAXON = 32 CHARACTER = 84 TEXT = Changed_from_?_to_2_after_Martinelli_and_Rougier_2007.;
	TEXT   TAXON = 33 CHARACTER = 84 TEXT = Changed_from_1_to_2.;
	TEXT   TAXON = 35 CHARACTER = 84 TEXT = This_is_probably_1_but_the_postdentary_bones_ar_not_preserved.;
	TEXT   TAXON = 36 CHARACTER = 84 TEXT = This_is_probably_1_but_the_postdentary_bones_are_not_preserved.;
	TEXT   TAXON = 55 CHARACTER = 84 TEXT = After_C._metabolus_UMCZ_T905;
	TEXT   TAXON = 61 CHARACTER = 84 TEXT = Probably_1_or_2._;

	TEXT   TAXON = 1 CHARACTER = 85 TEXT = Changed_from_?_to_0;
	TEXT   TAXON = 2 CHARACTER = 85 TEXT = 'AMNH FR 8220, RC 92';
	TEXT   TAXON = 3 CHARACTER = 85 TEXT = 'SAM-PK-K9956, BP/1/5064';
	TEXT   TAXON = 4 CHARACTER = 85 TEXT = 'BP/1/7199, UCMP 40466';
	TEXT   TAXON = 5 CHARACTER = 85 TEXT = 'TM 25. Tentative score, mandibular articulation is out of place and it is not possible to be sure if it contacted the squamosal flange.';
	TEXT   TAXON = 6 CHARACTER = 85 TEXT = 'BP/1/1181';
	TEXT   TAXON = 7 CHARACTER = 85 TEXT = 'BP/1/4669, BP/1/3639';
	TEXT   TAXON = 8 CHARACTER = 85 TEXT = 'SAM-PK-K5821';
	TEXT   TAXON = 9 CHARACTER = 85 TEXT = NMQR_3256;
	TEXT   TAXON = 10 CHARACTER = 85 TEXT = _IVPP_V2339;
	TEXT   TAXON = 12 CHARACTER = 85 TEXT = Changed_from_1_to_?_No_quadrate_preserved_articulated_with_the_mandible.;
	TEXT   TAXON = 13 CHARACTER = 85 TEXT = 'BP/1/3731';
	TEXT   TAXON = 15 CHARACTER = 85 TEXT = 'This is tricky. Hopson and Kitching (2001, character 25) scored descending flange of the squamosal lateral to quadratojugal present contacting surangular (2). The surangular is not preserved and we don''t know if there was a lateral projection in this bone to contact the squamosal flange. In addition, the later is not complete (according to Hopson, 2014: fig. 14.3b). Considering this we opted to change the score from (0 and 1) to ?';
	TEXT   TAXON = 18 CHARACTER = 85 TEXT = Changed_from_1_to_?_Not_preserved_area_in_the_available_specimens;
	TEXT   TAXON = 19 CHARACTER = 85 TEXT = 'Changed from 0//1 to ?';
	TEXT   TAXON = 31 CHARACTER = 85 TEXT = 'En Brasilodon/brasilitherium, habr�a que agregar un estado nuevo, que indique Main quadrate articular, secondary dentary squamosal';
	TEXT   TAXON = 32 CHARACTER = 85 TEXT = 'Changed from 3 to 1. It is probably main quadrate-articular and secondary dentary-squamosal.';
	TEXT   TAXON = 33 CHARACTER = 85 TEXT = Changed_from_3_to_2.;
	TEXT   TAXON = 35 CHARACTER = 85 TEXT = It_appears_to_be_1_but_it_is_not_described.;
	TEXT   TAXON = 47 CHARACTER = 85 TEXT = Changed_from_3_to_1;
	TEXT   TAXON = 48 CHARACTER = 85 TEXT = Changed_from_3_to_1;
	TEXT   TAXON = 51 CHARACTER = 85 TEXT = 'Changed from 1 to 0. This is following Konjukova (1949), but Tatarinov (1968: 33) said ?The mandibular articulation of Dvinia is unusually complicated and appears to have been double (Tatarinov, 1966b). The surangular, which is thickened posteriorly, articulated with the exterior edge of the quadratojugal (figs. 5B, 6B: al). The quadratojugal at this point forms a falciform projection, which touches for a limited distance the inner surface of the surangular (Fig. 6, pf). Details of this articulation are unclear because of the condition of preservation, but there is little doubt of its existence?. The observation of the cast and photos of the material cast doubt in the presence of the second contact proposed by Tatarinov (1968).';
	TEXT   TAXON = 55 CHARACTER = 85 TEXT = Changed_from_?_to_0_after_Crompton_1955;

	TEXT   TAXON = 1 CHARACTER = 86 TEXT = Changed_from_?_to_0;
	TEXT   TAXON = 2 CHARACTER = 86 TEXT = 'AMNH FR 8220, RC 92';
	TEXT   TAXON = 3 CHARACTER = 86 TEXT = 'SAM-PK-K9956';
	TEXT   TAXON = 4 CHARACTER = 86 TEXT = 'BP/1/7199';
	TEXT   TAXON = 5 CHARACTER = 86 TEXT = TM_25;
	TEXT   TAXON = 6 CHARACTER = 86 TEXT = 'BP/1/1181';
	TEXT   TAXON = 7 CHARACTER = 86 TEXT = 'BP/1/4669';
	TEXT   TAXON = 8 CHARACTER = 86 TEXT = 'SAM-PK-K5821';
	TEXT   TAXON = 9 CHARACTER = 86 TEXT = NMQR_3256;
	TEXT   TAXON = 10 CHARACTER = 86 TEXT = _IVPP_V2339;
	TEXT   TAXON = 12 CHARACTER = 86 TEXT = UMZC_T907._Inferred_after_the_putative_position_of_the_quadrate_in_the_skull.;
	TEXT   TAXON = 13 CHARACTER = 86 TEXT = 'BP/1/3731';
	TEXT   TAXON = 17 CHARACTER = 86 TEXT = Changed_from_o_to_?_Not_preserved_area_in_the_only_known_specimen._;
	TEXT   TAXON = 18 CHARACTER = 86 TEXT = 'Inferred after the putative position of the quadrate in the skull of BP/1/5395.';
	TEXT   TAXON = 20 CHARACTER = 86 TEXT = Changed_from_?_to_0;
	TEXT   TAXON = 30 CHARACTER = 86 TEXT = Changed_from_?_to_0_after_Barberena_1981.;
	TEXT   TAXON = 35 CHARACTER = 86 TEXT = Changed_from_?_to_0;
	TEXT   TAXON = 36 CHARACTER = 86 TEXT = Changed_from_?_to_0;
	TEXT   TAXON = 55 CHARACTER = 86 TEXT = Changed_from_?_to_0;
	TEXT   TAXON = 59 CHARACTER = 86 TEXT = Changed_from_?_to_0._Inferred;
	TEXT   TAXON = 65 CHARACTER = 86 TEXT = USNM_437637;

	TEXT   TAXON = 2 CHARACTER = 87 TEXT = 'RC 92, BP/1/3748';
	TEXT   TAXON = 3 CHARACTER = 87 TEXT = 'BP/1/5064';
	TEXT   TAXON = 4 CHARACTER = 87 TEXT = 'BP/1/7199';
	TEXT   TAXON = 5 CHARACTER = 87 TEXT = 'Changed from 1 to 0 (after Abdala, 2007): six or seven postcanines in the upper dentition, which does not extend as far as the level of the orbits (Text-fig. 2B).';
	TEXT   TAXON = 6 CHARACTER = 87 TEXT = 'BP/1/1181';
	TEXT   TAXON = 7 CHARACTER = 87 TEXT = MB_R1004;
	TEXT   TAXON = 8 CHARACTER = 87 TEXT = 'BP/1/4658, BP/1/4661';
	TEXT   TAXON = 9 CHARACTER = 87 TEXT = 'BP/1/3751';
	TEXT   TAXON = 10 CHARACTER = 87 TEXT = IVPP_V2339;
	TEXT   TAXON = 11 CHARACTER = 87 TEXT = 'Consideirng figures 4A and 4B of Gao et al. (2010) the postcanines extends below the orbits. This is scored contra Gao et al (2010: 14): In contrast to Sinognathus gracilis,the upper dentition of PKUP V3007 ends at a level beneath the anterior border of the orbit,';
	TEXT   TAXON = 12 CHARACTER = 87 TEXT = UMZC_T907;
	TEXT   TAXON = 13 CHARACTER = 87 TEXT = 'BP/1/3731';
	TEXT   TAXON = 15 CHARACTER = 87 TEXT = 'Hopson (2014: fig. 14.1)';
	TEXT   TAXON = 16 CHARACTER = 87 TEXT = 'Changed from 0 to 1, clearly postcanines extends below the orbit. ';
	TEXT   TAXON = 17 CHARACTER = 87 TEXT = 'Hopson (1984). GPIT/RE/09397';
	TEXT   TAXON = 18 CHARACTER = 87 TEXT = 'BP/1/5395';
	TEXT   TAXON = 20 CHARACTER = 87 TEXT = Changed_from_?_to_1;
	TEXT   TAXON = 21 CHARACTER = 87 TEXT = Changed_from_2_to_1.;
	TEXT   TAXON = 23 CHARACTER = 87 TEXT = Changed_from_?_to_1.;
	TEXT   TAXON = 27 CHARACTER = 87 TEXT = Changed_from_?_to_1;
	TEXT   TAXON = 36 CHARACTER = 87 TEXT = Changed_from_?_to_0;
	TEXT   TAXON = 37 CHARACTER = 87 TEXT = Changed_from_2_to_1.;
	TEXT   TAXON = 46 CHARACTER = 87 TEXT = Changed_from_?_to_2.;
	TEXT   TAXON = 47 CHARACTER = 87 TEXT = Changed_from_1_to_2.;
	TEXT   TAXON = 49 CHARACTER = 87 TEXT = Changed_from_1_to_2.;
	TEXT   TAXON = 55 CHARACTER = 87 TEXT = Changed_from_0_to_1.;
	TEXT   TAXON = 58 CHARACTER = 87 TEXT = Changed_from_1_to_0;

	TEXT   TAXON = 2 CHARACTER = 88 TEXT = 'NHMUK  PV37054, BP/1/3748 ';
	TEXT   TAXON = 3 CHARACTER = 88 TEXT = 'SAM-PK-K1119';
	TEXT   TAXON = 4 CHARACTER = 88 TEXT = 'BP/1/7199, TM 80';
	TEXT   TAXON = 5 CHARACTER = 88 TEXT = TM_25;
	TEXT   TAXON = 6 CHARACTER = 88 TEXT = 'PVL 3859, BP/1/1181';
	TEXT   TAXON = 7 CHARACTER = 88 TEXT = MB_R1004;
	TEXT   TAXON = 8 CHARACTER = 88 TEXT = 'BP/1/4658';
	TEXT   TAXON = 9 CHARACTER = 88 TEXT = NMQR_3255;
	TEXT   TAXON = 10 CHARACTER = 88 TEXT = IVPP_V2339;
	TEXT   TAXON = 11 CHARACTER = 88 TEXT = 'Gao et al. (2010: fig. 4B)';
	TEXT   TAXON = 12 CHARACTER = 88 TEXT = UMZC_T916;
	TEXT   TAXON = 13 CHARACTER = 88 TEXT = 'BP/1/3731';
	TEXT   TAXON = 15 CHARACTER = 88 TEXT = 'Three large incisors (Hopson, 2014: fig. 14.1)';
	TEXT   TAXON = 16 CHARACTER = 88 TEXT = Three_upper_incisors.;
	TEXT   TAXON = 17 CHARACTER = 88 TEXT = 'GPIT/RE/09397';
	TEXT   TAXON = 18 CHARACTER = 88 TEXT = 'BP/1/5395';
	TEXT   TAXON = 27 CHARACTER = 88 TEXT = Changed_from_?_to_1;
	TEXT   TAXON = 48 CHARACTER = 88 TEXT = Changed_from_2_to_?;
	TEXT   TAXON = 55 CHARACTER = 88 TEXT = 'Changed from 0 to 1 after Sidor and Hopson, 2018 (C. metabolus - NHCC LB28).';
	TEXT   TAXON = 58 CHARACTER = 88 TEXT = Changed_from_?_to_0._;

	TEXT   TAXON = 2 CHARACTER = 89 TEXT = 'NHMUK  PV37054, RC 304';
	TEXT   TAXON = 3 CHARACTER = 89 TEXT = 'SAM-PK-K1119';
	TEXT   TAXON = 4 CHARACTER = 89 TEXT = 'BP/1/7199';
	TEXT   TAXON = 6 CHARACTER = 89 TEXT = BSP_1934_VIII1;
	TEXT   TAXON = 7 CHARACTER = 89 TEXT = MB_R1004;
	TEXT   TAXON = 8 CHARACTER = 89 TEXT = 'BP/1/4658';
	TEXT   TAXON = 9 CHARACTER = 89 TEXT = NMQR_3251;
	TEXT   TAXON = 10 CHARACTER = 89 TEXT = 'Sun (1988, 180).';
	TEXT   TAXON = 12 CHARACTER = 89 TEXT = UMZC_T910;
	TEXT   TAXON = 13 CHARACTER = 89 TEXT = NHMUK_PV_R_36995;
	TEXT   TAXON = 15 CHARACTER = 89 TEXT = 'Two large lower incisors (Hopson, 2014: fig. 14.4)';
	TEXT   TAXON = 17 CHARACTER = 89 TEXT = 'GPIT/RE/09397';
	TEXT   TAXON = 18 CHARACTER = 89 TEXT = 'MNHN 1957-23';
	TEXT   TAXON = 21 CHARACTER = 89 TEXT = Changed_from_?_to_1.;
	TEXT   TAXON = 27 CHARACTER = 89 TEXT = Changed_from_2_to_1;
	TEXT   TAXON = 28 CHARACTER = 89 TEXT = Changed_from_?_to_1.;
	TEXT   TAXON = 30 CHARACTER = 89 TEXT = Changed_from_?_to_1_after_von_Huene_1936;
	TEXT   TAXON = 31 CHARACTER = 89 TEXT = 'Changed from 0 to 1 (Agustin)';
	TEXT   TAXON = 35 CHARACTER = 89 TEXT = Changed_from_?_to_1;
	TEXT   TAXON = 36 CHARACTER = 89 TEXT = Changed_from_?_to_1;
	TEXT   TAXON = 38 CHARACTER = 89 TEXT = Changed_from_1_to_?._This_is_not_observable.;
	TEXT   TAXON = 43 CHARACTER = 89 TEXT = changed_from_1_to_2;
	TEXT   TAXON = 45 CHARACTER = 89 TEXT = Changed_from_1_to_2.;
	TEXT   TAXON = 48 CHARACTER = 89 TEXT = Changed_from_2_to_?;
	TEXT   TAXON = 55 CHARACTER = 89 TEXT = 'Changed from ? to 1 (three incisors) after Crompton 1955 and Sidor and Hopson 2018.';

	TEXT   TAXON = 1 CHARACTER = 90 TEXT = Changed_from_?_to_0;
	TEXT   TAXON = 2 CHARACTER = 90 TEXT = 'RC 92, NHMUK  PV37054';
	TEXT   TAXON = 3 CHARACTER = 90 TEXT = 'SAM-PK-K1119';
	TEXT   TAXON = 4 CHARACTER = 90 TEXT = 'BP/1/7199, NHMUK R511';
	TEXT   TAXON = 5 CHARACTER = 90 TEXT = TM_25;
	TEXT   TAXON = 6 CHARACTER = 90 TEXT = BSP_1954_VIII2;
	TEXT   TAXON = 8 CHARACTER = 90 TEXT = 'BP/1/4658';
	TEXT   TAXON = 9 CHARACTER = 90 TEXT = NMQR_3256;
	TEXT   TAXON = 10 CHARACTER = 90 TEXT = IVPP_V2339;
	TEXT   TAXON = 12 CHARACTER = 90 TEXT = UMZC_T918;
	TEXT   TAXON = 13 CHARACTER = 90 TEXT = 'BP/1/3731';
	TEXT   TAXON = 15 CHARACTER = 90 TEXT = Incisors_are_definitively_large_elements.;
	TEXT   TAXON = 16 CHARACTER = 90 TEXT = Incisors_appears_to_be_relatively_smaller_than_canine.;
	TEXT   TAXON = 17 CHARACTER = 90 TEXT = 'GPIT/RE/09397. Lower incisors as large as canines. Tentative score because the condition in the uppers seems to be different.';
	TEXT   TAXON = 18 CHARACTER = 90 TEXT = 'MNHN 1957-23';
	TEXT   TAXON = 22 CHARACTER = 90 TEXT = Changed_from_1_to_0._;
	TEXT   TAXON = 27 CHARACTER = 90 TEXT = Changed_from_1_to_0;
	TEXT   TAXON = 28 CHARACTER = 90 TEXT = Changed_from_?_to_0.;
	TEXT   TAXON = 36 CHARACTER = 90 TEXT = Changed_from_1_to_0;
	TEXT   TAXON = 37 CHARACTER = 90 TEXT = Changed_from_1_to_0.;
	TEXT   TAXON = 48 CHARACTER = 90 TEXT = Changed_from_1_to_?;
	TEXT   TAXON = 56 CHARACTER = 90 TEXT = 'Si consideramos el pedacito interpretado como i1 esto deber�a ser (0) all small. Pero es crieto que es dudoso, lo paso a ?';

	TEXT   TAXON = 2 CHARACTER = 91 TEXT = 'RC 92, NHMUK  PV37054';
	TEXT   TAXON = 3 CHARACTER = 91 TEXT = 'SAM-PK-K1119';
	TEXT   TAXON = 4 CHARACTER = 91 TEXT = 'BP/1/7199, NHMUK R511';
	TEXT   TAXON = 6 CHARACTER = 91 TEXT = 'Changed from 0 to 1. We could not find incisors with serrations in the available material (contra Abdala et al., 2006, character 34).';
	TEXT   TAXON = 7 CHARACTER = 91 TEXT = 'Abdala et al. (2006, 411): Hopson & Kitching (2001: character 55) scored a question mark for Diademodon, but a serrated margin of incisors is present in BS1934 VIII14.';
	TEXT   TAXON = 8 CHARACTER = 91 TEXT = 'Changed from 0 to 1 following Abdala et al. (2006, character 34)';
	TEXT   TAXON = 9 CHARACTER = 91 TEXT = 'Abdala et al (2006, 395): They are (the incisors) slightly recurved and circular in cross-section, with no ridges or serrated edges.';
	TEXT   TAXON = 10 CHARACTER = 91 TEXT = IVPP_V2339;
	TEXT   TAXON = 12 CHARACTER = 91 TEXT = UMZC_T910;
	TEXT   TAXON = 13 CHARACTER = 91 TEXT = 'Abdala and Teixeira (2004, 16): The crown of the left third incisor is partially preserved, being canine-like, with a thick enamel layer labially that seems to be absent lingually. Faint denticulations are present on the posterior edge of this tooth, while the anterior edge appears to be smooth. ';
	TEXT   TAXON = 15 CHARACTER = 91 TEXT = 'Hopson (2014).';
	TEXT   TAXON = 16 CHARACTER = 91 TEXT = NHMUK_R8578_;
	TEXT   TAXON = 17 CHARACTER = 91 TEXT = 'GPIT/RE/09397';
	TEXT   TAXON = 18 CHARACTER = 91 TEXT = 'MNHN 1957-23';
	TEXT   TAXON = 27 CHARACTER = 91 TEXT = Changed_from_0_to_1;
	TEXT   TAXON = 28 CHARACTER = 91 TEXT = Changed_from_1_to_2.;
	TEXT   TAXON = 55 CHARACTER = 91 TEXT = 'I could not check this scoring. Serrations are described for upper incisors by Sidor and Hopson, 2018.';
	TEXT   TAXON = 66 CHARACTER = 91 TEXT = Changed_from_1_to_?._Incisors_unknown.;

	TEXT   TAXON = 1 CHARACTER = 92 TEXT = Changed_from_?_to_0;
	TEXT   TAXON = 2 CHARACTER = 92 TEXT = NHMUK__PV37054;
	TEXT   TAXON = 11 CHARACTER = 92 TEXT = Considering_the_incisor_alveoli_is_possible_to_infer_this_condition_even_when_the_teeth_are_not_preserved.;
	TEXT   TAXON = 16 CHARACTER = 92 TEXT = NHMUK_R8578_;
	TEXT   TAXON = 18 CHARACTER = 92 TEXT = 'BP/1/5395. Gow and Hancox (1993, fig. 4).';
	TEXT   TAXON = 19 CHARACTER = 92 TEXT = Changed_from_?_to_0;
	TEXT   TAXON = 20 CHARACTER = 92 TEXT = Changed_from_?_to_0;
	TEXT   TAXON = 21 CHARACTER = 92 TEXT = Changed_from_?_to_0.;
	TEXT   TAXON = 22 CHARACTER = 92 TEXT = Changed_from_?_to_0._;
	TEXT   TAXON = 23 CHARACTER = 92 TEXT = Changed_from_?_to_0.;
	TEXT   TAXON = 28 CHARACTER = 92 TEXT = Changed_from_?_to_0.;
	TEXT   TAXON = 31 CHARACTER = 92 TEXT = Changed_from_?_to_0;
	TEXT   TAXON = 35 CHARACTER = 92 TEXT = Changed_from_?_to_0;
	TEXT   TAXON = 36 CHARACTER = 92 TEXT = Changed_from_?_to_0;
	TEXT   TAXON = 45 CHARACTER = 92 TEXT = Changed_from_?_to_1.;
	TEXT   TAXON = 55 CHARACTER = 92 TEXT = Changed_from_?_to_0.;
	TEXT   TAXON = 56 CHARACTER = 92 TEXT = 'Si consideramos el pedacito interpretado como i1 esto deber�a ser (0) teeth relatively evenly placed and sized. Pero es crieto que es dudoso, lo paso a ?';
	TEXT   TAXON = 57 CHARACTER = 92 TEXT = Changed_from_?_to_0.;
	TEXT   TAXON = 58 CHARACTER = 92 TEXT = Changed_from_?_to_0.;
	TEXT   TAXON = 59 CHARACTER = 92 TEXT = Changed_from_?_to_0.;

	TEXT   CHARACTER = 93 TEXT = 'This character is referred to upper dentition, we rephrase it adding the word ''upper'' to the original definition.';
	TEXT   TAXON = 2 CHARACTER = 93 TEXT = 'Score changed to -, because the presence of precanines (next character), imply that we cannot score the diastema between canine and incisor.';
	TEXT   TAXON = 3 CHARACTER = 93 TEXT = 'Changed from 0 to 1 (Liu and Olsen, 2010, character 98, contra Abdala, 2007, character 82) SAM-PK-K1119, NMQR 135. Jasinoski and Abdala (2017, fig. 6).';
	TEXT   TAXON = 4 CHARACTER = 93 TEXT = 'BP/1/7199, NHMUK R511';
	TEXT   TAXON = 5 CHARACTER = 93 TEXT = TM_25;
	TEXT   TAXON = 6 CHARACTER = 93 TEXT = 'BP/1/1181, BSP 1934 VIII2';
	TEXT   TAXON = 7 CHARACTER = 93 TEXT = BSP_1934_VIII14;
	TEXT   TAXON = 8 CHARACTER = 93 TEXT = 'BP/1/4658';
	TEXT   TAXON = 9 CHARACTER = 93 TEXT = NMQR_3255;
	TEXT   TAXON = 10 CHARACTER = 93 TEXT = _IVPP_V2339;
	TEXT   TAXON = 11 CHARACTER = 93 TEXT = The_paracanine_fossa_is_located_in_the_diastema_between_the_last_incisor_and_the_canine.;
	TEXT   TAXON = 12 CHARACTER = 93 TEXT = UMZC_T907;
	TEXT   TAXON = 13 CHARACTER = 93 TEXT = 'BP/1/3731';
	TEXT   TAXON = 15 CHARACTER = 93 TEXT = 'Hopson (2014: fig. 14.1b). The paracanine fossa is placed between the last incisor and canine.';
	TEXT   TAXON = 16 CHARACTER = 93 TEXT = A_small_diastema_is_present_were_it_is_placed_the_paracanine_fossa.;
	TEXT   TAXON = 17 CHARACTER = 93 TEXT = 'GPIT/RE/09397';
	TEXT   TAXON = 18 CHARACTER = 93 TEXT = 'Gow and Hancox (1993, fig. 4)';
	TEXT   TAXON = 27 CHARACTER = 93 TEXT = Changed_from_?_to_1;
	TEXT   TAXON = 29 CHARACTER = 93 TEXT = Changed_from_0_to_1.;
	TEXT   TAXON = 31 CHARACTER = 93 TEXT = Changed_from_?_to_0;
	TEXT   TAXON = 51 CHARACTER = 93 TEXT = Changed_from_1_to_0.;

	TEXT   CHARACTER = 94 TEXT = 'This is an incisor-like tooth in the maxilla (in front of the canine), only recognized in a few basal cynodonts such as Procynosuchus and Dvinia. It is also observed in different lineages of therocephalians.';
	TEXT   TAXON = 2 CHARACTER = 94 TEXT = 'RC 92, NHMUK  PV37054';
	TEXT   TAXON = 16 CHARACTER = 94 TEXT = NHMUK_R8578_;
	TEXT   TAXON = 19 CHARACTER = 94 TEXT = Changed_from_?_to_0;
	TEXT   TAXON = 22 CHARACTER = 94 TEXT = Changed_from_?_to_0._;
	TEXT   TAXON = 27 CHARACTER = 94 TEXT = Changed_from_?_to_0;
	TEXT   TAXON = 31 CHARACTER = 94 TEXT = 'changed from present to absent after Bonaparte (2013), based in figures of UFRGS PV 1043 assigned to Brasilitherium.';
	TEXT   TAXON = 32 CHARACTER = 94 TEXT = There_is_doubt_regarding_the_presence_of_the_I4_in_the_maxilla.;
	TEXT   TAXON = 35 CHARACTER = 94 TEXT = Changed_from_?_to_0;
	TEXT   TAXON = 57 CHARACTER = 94 TEXT = Changed_from_?_to_0.;
	TEXT   TAXON = 58 CHARACTER = 94 TEXT = 'Changed from 1 to 0 after Martinelli et al (2016): "Consequently, Protheriodon has at least four (and perhaps one more) upper and four lower incisors". The score is tentative as the preservation does not allow for a clear location of the upper incisors. Considering that most cynodonts does not feature precanines we opted to score as absent in this taxon too.';
	TEXT   TAXON = 59 CHARACTER = 94 TEXT = Changed_from_?_to_0.;
	TEXT   TAXON = 66 CHARACTER = 94 TEXT = Changed_from_?_to_0._;

	TEXT   TAXON = 2 CHARACTER = 95 TEXT = 'BP/1/3748, ';
	TEXT   TAXON = 3 CHARACTER = 95 TEXT = 'SAM-PK-K1119, NMQR 1451';
	TEXT   TAXON = 4 CHARACTER = 95 TEXT = 'BP/1/7199, NHMUK R511, BP/1/2824';
	TEXT   TAXON = 5 CHARACTER = 95 TEXT = TM_25;
	TEXT   TAXON = 6 CHARACTER = 95 TEXT = 'BP/1/1181';
	TEXT   TAXON = 7 CHARACTER = 95 TEXT = MB_R1004;
	TEXT   TAXON = 8 CHARACTER = 95 TEXT = 'BP/1/4658';
	TEXT   TAXON = 9 CHARACTER = 95 TEXT = NMQR_3256;
	TEXT   TAXON = 10 CHARACTER = 95 TEXT = IVPP_V2339;
	TEXT   TAXON = 11 CHARACTER = 95 TEXT = Inferred_after_the_size_of_the_alveoli.;
	TEXT   TAXON = 12 CHARACTER = 95 TEXT = UMZC_T907;
	TEXT   TAXON = 13 CHARACTER = 95 TEXT = 'BP/1/3731';
	TEXT   TAXON = 15 CHARACTER = 95 TEXT = 'Upper canines seems to be same size than upper incisors (Hopson, 2014: fig. 14.1).';
	TEXT   TAXON = 16 CHARACTER = 95 TEXT = 'Canines are broken near their bases. They seems  to be larger than the incisors, but is not possible to be certain if they are or no enlarged. Changed from 0 to ? ';
	TEXT   TAXON = 17 CHARACTER = 95 TEXT = 'GPIT/RE/09397. Canine seems to be only slightly larger than incisors. Tentative score.';
	TEXT   TAXON = 18 CHARACTER = 95 TEXT = 'BP/1/5395 (Gow and Hancox, 1993, fig. 4), inferred by alveolar size.';
	TEXT   TAXON = 21 CHARACTER = 95 TEXT = Changed_from_?_to_1.;
	TEXT   TAXON = 31 CHARACTER = 95 TEXT = 'Changed from 1 to 0 (Agustin)';
	TEXT   TAXON = 33 CHARACTER = 95 TEXT = 'Contra Soares et al 2011 (they say it is reduced, but see figures).';
	TEXT   TAXON = 34 CHARACTER = 95 TEXT = 'I am not sure about this. Why reduced? It is notably higher than the incisors and postcanines. We should be more specific in the states of this character. Changed from 1 to 0 (see for example PVL 4448)';
	TEXT   TAXON = 35 CHARACTER = 95 TEXT = Changed_from_?_to_1_to_0._See_Kammerer_et_al_2012.;
	TEXT   TAXON = 61 CHARACTER = 95 TEXT = Changed_from_?_to_0.;
	TEXT   TAXON = 66 CHARACTER = 95 TEXT = Changed_from_?_to_0._;

	TEXT   TAXON = 2 CHARACTER = 96 TEXT = NHMUK__PV37054;
	TEXT   TAXON = 3 CHARACTER = 96 TEXT = 'SAM-PK-K1119';
	TEXT   TAXON = 4 CHARACTER = 96 TEXT = 'BP/1/7199, TM 80';
	TEXT   TAXON = 5 CHARACTER = 96 TEXT = TM_25;
	TEXT   TAXON = 6 CHARACTER = 96 TEXT = BSP_1934_VIII1;
	TEXT   TAXON = 7 CHARACTER = 96 TEXT = 'NHMUK R3588, MB R1004';
	TEXT   TAXON = 8 CHARACTER = 96 TEXT = 'BP/1/4658';
	TEXT   TAXON = 9 CHARACTER = 96 TEXT = NMQR_3251;
	TEXT   TAXON = 10 CHARACTER = 96 TEXT = IVPP_V2339;
	TEXT   TAXON = 12 CHARACTER = 96 TEXT = 'UMZC T907, UMZC T909. It is inferred by diference in canine alveolus size in comparison with those of incisors. Tentative score.';
	TEXT   TAXON = 13 CHARACTER = 96 TEXT = In_NHMUK_PV_R_36995_there_is_a_large_difference_in_the_alveoli_of_the_canine_and_those_of_the_incisors._In_MCP_3167PV_the_canine_appears_to_be_only_slightly_larger_than_incisors._However_this_could_be_the_erupting_canine_as_in_the_upper_jaw_it_is_clear_than_both_canines_are_erupting._We_score_as_large_but_it_is_tentative.;
	TEXT   TAXON = 15 CHARACTER = 96 TEXT = 'Lower canines seems to be of the same size than incisors (Hopson, 2014: fig. 14.4). Score changed from 0 to 1.';
	TEXT   TAXON = 17 CHARACTER = 96 TEXT = 'GPIT/RE/09397 ';
	TEXT   TAXON = 18 CHARACTER = 96 TEXT = 'MNHN 1957-23. Same size than incisors.';
	TEXT   TAXON = 21 CHARACTER = 96 TEXT = Changed_from_?_to_1.;
	TEXT   TAXON = 30 CHARACTER = 96 TEXT = Inferred_because_of_the_presence_of_a_paracanine_fossa.;
	TEXT   TAXON = 34 CHARACTER = 96 TEXT = 'Changed from 1 to 0 (see for example PVL 4726)';
	TEXT   TAXON = 35 CHARACTER = 96 TEXT = 'Changed from ? to 0. See Ravinohamanana et al 2011 and Kammerer et al., 2012.';
	TEXT   TAXON = 38 CHARACTER = 96 TEXT = Chnged_fro_0_to_?_as_this_is_not_observable.;
	TEXT   TAXON = 49 CHARACTER = 96 TEXT = Changed_from_1_to_0;
	TEXT   TAXON = 57 CHARACTER = 96 TEXT = Changed_from_?_to_0._It_is_inferred_from_the_alvolus_size.;
	TEXT   TAXON = 58 CHARACTER = 96 TEXT = Changed_from_?_to_1._;
	TEXT   TAXON = 65 CHARACTER = 96 TEXT = hanged_from_1_to_0_after_Sues_2001;

	TEXT   TAXON = 2 CHARACTER = 97 TEXT = NHMUK__PV37054;
	TEXT   TAXON = 3 CHARACTER = 97 TEXT = 'BP/1/4602, SAM-PK-K1119';
	TEXT   TAXON = 4 CHARACTER = 97 TEXT = 'BP/1/7199, TM 80';
	TEXT   TAXON = 5 CHARACTER = 97 TEXT = TM_25;
	TEXT   TAXON = 6 CHARACTER = 97 TEXT = 'BP/1/1181';
	TEXT   TAXON = 7 CHARACTER = 97 TEXT = 'USNM 23352, BP/1/4669';
	TEXT   TAXON = 8 CHARACTER = 97 TEXT = 'BP/1/4658';
	TEXT   TAXON = 9 CHARACTER = 97 TEXT = NMQR_3251;
	TEXT   TAXON = 10 CHARACTER = 97 TEXT = IVPP_V2339;
	TEXT   TAXON = 12 CHARACTER = 97 TEXT = UMZC_T910;
	TEXT   TAXON = 13 CHARACTER = 97 TEXT = 'BP/1/3731';
	TEXT   TAXON = 15 CHARACTER = 97 TEXT = 'For upper canines Hopson (2014: 243) mention distal cutting ridge without serrations.';
	TEXT   TAXON = 16 CHARACTER = 97 TEXT = No_serration_visible_in_the_small_portion_preserved_of_the_upper_canines.;
	TEXT   TAXON = 17 CHARACTER = 97 TEXT = 'GPIT/RE/09397';
	TEXT   TAXON = 18 CHARACTER = 97 TEXT = 'MNHN 1957-23';
	TEXT   TAXON = 22 CHARACTER = 97 TEXT = Changed_from_?_to_1._;
	TEXT   TAXON = 27 CHARACTER = 97 TEXT = Changed_from_?_to_1;
	TEXT   TAXON = 28 CHARACTER = 97 TEXT = Changed_from_?_to_1.;
	TEXT   TAXON = 55 CHARACTER = 97 TEXT = 'Serrations are described for upper canines by Sidor and Hopson, 2018.';
	TEXT   TAXON = 59 CHARACTER = 97 TEXT = Changed_from_0_to_?.;

	TEXT   TAXON = 2 CHARACTER = 98 TEXT = 'NHMUK  PV37054, RC 5';
	TEXT   TAXON = 3 CHARACTER = 98 TEXT = 'NMQR135, SAM-PK-K1119';
	TEXT   TAXON = 4 CHARACTER = 98 TEXT = 'BP/1/7199, TM 80';
	TEXT   TAXON = 5 CHARACTER = 98 TEXT = TM_25;
	TEXT   TAXON = 6 CHARACTER = 98 TEXT = BSP_1934_VIII1;
	TEXT   TAXON = 7 CHARACTER = 98 TEXT = 'BSP 1934 VIII14, MB R1004';
	TEXT   TAXON = 8 CHARACTER = 98 TEXT = 'BP/1/4658';
	TEXT   TAXON = 9 CHARACTER = 98 TEXT = NMQR_3255;
	TEXT   TAXON = 10 CHARACTER = 98 TEXT = IVPP_V2339;
	TEXT   TAXON = 11 CHARACTER = 98 TEXT = 'Gao et al. (2010: figs. 4B, 5).';
	TEXT   TAXON = 12 CHARACTER = 98 TEXT = UMZC_T907;
	TEXT   TAXON = 13 CHARACTER = 98 TEXT = 'BP/1/3731';
	TEXT   TAXON = 15 CHARACTER = 98 TEXT = 'Hopson (2014: fig. 14.1b). In the specimen the axis seems to be solightly more curved than the  illustrated by Hopson (2014).';
	TEXT   TAXON = 16 CHARACTER = 98 TEXT = NHMUK_R8578_;
	TEXT   TAXON = 17 CHARACTER = 98 TEXT = 'GPIT/RE/09397';
	TEXT   TAXON = 18 CHARACTER = 98 TEXT = 'BP/1/5395';
	TEXT   TAXON = 21 CHARACTER = 98 TEXT = 'Changed from 2 to ?^n^n';
	TEXT   TAXON = 26 CHARACTER = 98 TEXT = Changed_from_0_to_1;
	TEXT   TAXON = 27 CHARACTER = 98 TEXT = Changed_from_?_to_1;
	TEXT   TAXON = 32 CHARACTER = 98 TEXT = I_am_not_sure_about_this_scoring.;
	TEXT   TAXON = 37 CHARACTER = 98 TEXT = 'Changed from 2 to 1 (e.g., MACN 18125 and holotype E. riograndensis).';
	TEXT   TAXON = 39 CHARACTER = 98 TEXT = Changed_from_0_to_1._I_am_not_sure_about_this_character.;
	TEXT   TAXON = 48 CHARACTER = 98 TEXT = Changed_from_3_to_?;
	TEXT   TAXON = 49 CHARACTER = 98 TEXT = Changed_from_1_to_0.;
	TEXT   TAXON = 53 CHARACTER = 98 TEXT = Changed_from_0_to_?;
	TEXT   TAXON = 54 CHARACTER = 98 TEXT = Changed_from_0_to_?;
	TEXT   TAXON = 55 CHARACTER = 98 TEXT = 'Changed from ? to 0 after Crompton, 1955.';
	TEXT   TAXON = 56 CHARACTER = 98 TEXT = This_is_scored_considered_the_inferred_position_of_the_subtemporal_fossa;
	TEXT   TAXON = 57 CHARACTER = 98 TEXT = Changed_from_1_to_?;
	TEXT   TAXON = 58 CHARACTER = 98 TEXT = Changed_from_1_to_0_after_Bonaparte_et_al_2006_fig_2.;

	TEXT   CHARACTER = 99 TEXT = 'Rowe (1988) character 84: postcanines- bilateral (0) or unilateral (1) postcanine occlusion in adults. Bilateral was scored in outgroup, Exaeretodon, tritylodontids and multituberculata, whereas unilateral was scored in Morganucodontidae, marsupialia and placentalia. It was considered as non-comparable in Monotremata.   Character unchanged by Wible (1991, his character 33), but he scored 0 in Sinoconodon and ? for multituberculata, whereas remaining mammaliafomes (including monotremata) are considered as having unilateral occlusion.  Crompton and Luo (1993; table 4.2) provide the following wording and distribution: unilateral occlusion without consistent positional relationships between the upper and lower postcanines is an apomorphy of tritheledontids and Liassic mammaliaforms. Precise unilateral occlusion and consistent positional relationships between the upper and lower molars is apomorpht for (Megazostrodon (Morganucodon, Dinnetherium) Kuehneotherium )) For Morganucodon and Dinnetherium, cusp a occludes between cusps B and A. For Kuehneotherium, dual shearing surface between A+C, a+b. For tritylodontids, occlusion of the upper and lower postcanines by eruption and bilateral occlusion.  Luo (1994), discriminate one character (character 1) as mode of occlusion: bilateral (0), unilateral (1) and a very complex character 17: relationships of wear facets to main cusps: wear facet absent (0), simple longitudinal facet that extends entire length of crown (1), principal cusp bears two longitudinal wear facets (cusp a of lower tooth bears two facets, which either contact facets of cusp B of opposing tooth and cusp C of the preceding tooth or contact facets A and B of opposing tooth) (2), single facet supported by two cusps (cusps a and c of lower tooth contact the facet supported by cusps A and B of opposing tooth; single facet supported by cusps a and b contacts facet supported by cusps A and C of preceding tooth) (3), multiple cusps, with each cusp bearing one or two transverse facets (4).  The scoring of character 1 is bilateral for most non mammaliaform cynodonts (including gomphodonts and tritylodontids) and unilateral in tritheledontids, and all mammaliaforms (including Sinoconodon). For character 17 wear facets absent in Thrinaxodontidae, Probainognathidae and Sinoconodon; state 1 only in tritheledontidae, state 2 for all mamaliaformes except Kuehneotheridae which is scored 3 and gomphodonts and tritylodontids are scored 4. Dinnetherium is scored as 2, but in the figure of Crompton and Luo (1993, fig. 4.5c) only one wear facet is represented in the mean cusp a of the lower tooth. There are two wear facets but one on cusp a and c and the other on cusp b.  Our wording of the character follows Abdala (2007, character 88): Postcanine occlusion:  (0) absent; (1) unilateral without forming a consistent pattern between upper and lower teeth; (2) precise unilateral occlusion; (3) tooth to tooth contact because of widened postcanines. State 0 is scored in most basal cynodonts and also in several probainognathians. Including Probainognathus in which there is clear wear of the postcanine dentition but no occlusal surfaces (Romer, 1970). State 3 is scored in cynodonts with widened postcanine teeth (and bilateral occlusion) and will include Abdalodon, Dvinia, gomphodonts and tritylodontids. State 1 is for tritheledontids and state 2 for mammaliaforms with occlusion (all except Sinoconodon).^n';
	TEXT   TAXON = 1 CHARACTER = 99 TEXT = Changed_from_?_to_0;
	TEXT   TAXON = 2 CHARACTER = 99 TEXT = 'No facets observed in any postcanine. Se also Crompton (1972: 32).';
	TEXT   TAXON = 5 CHARACTER = 99 TEXT = inferred_because_morphology_of_postcanines.;
	TEXT   TAXON = 11 CHARACTER = 99 TEXT = 'The postcanines are less expanded than typical gomphodont teeth, but is possible to infer the possible contact between upper and lower postcanines. Tentative score.';
	TEXT   TAXON = 12 CHARACTER = 99 TEXT = Gomphodont_postcanines.;
	TEXT   TAXON = 13 CHARACTER = 99 TEXT = Gomphodont_postcanines.;
	TEXT   TAXON = 14 CHARACTER = 99 TEXT = Gomphodont_postcanines.;
	TEXT   TAXON = 15 CHARACTER = 99 TEXT = Gomphodont_postcanines.;
	TEXT   TAXON = 16 CHARACTER = 99 TEXT = Gomphodont_postcanines.;
	TEXT   TAXON = 17 CHARACTER = 99 TEXT = Gomphodont_postcanines.;
	TEXT   TAXON = 18 CHARACTER = 99 TEXT = Gomphodont_postcanines.;
	TEXT   TAXON = 20 CHARACTER = 99 TEXT = Changed_from_?_to_3;
	TEXT   TAXON = 21 CHARACTER = 99 TEXT = Changed_from_?_to_3.;
	TEXT   TAXON = 22 CHARACTER = 99 TEXT = Changed_from_?_to_3._;
	TEXT   TAXON = 26 CHARACTER = 99 TEXT = Changed_from_?_to_1;
	TEXT   TAXON = 27 CHARACTER = 99 TEXT = Changed_from_?_to_3;
	TEXT   TAXON = 28 CHARACTER = 99 TEXT = Changed_from_?_to_3.;
	TEXT   TAXON = 30 CHARACTER = 99 TEXT = Changed_from_?_to_3.;
	TEXT   TAXON = 32 CHARACTER = 99 TEXT = Changed_from_?_to_1.;
	TEXT   TAXON = 33 CHARACTER = 99 TEXT = Changed_from_?_to_1.;
	TEXT   TAXON = 35 CHARACTER = 99 TEXT = Changed_from_?_to_3;
	TEXT   TAXON = 36 CHARACTER = 99 TEXT = Changed_from_?_to_3;
	TEXT   TAXON = 39 CHARACTER = 99 TEXT = I_think_this_should_be_changed_to_1_because_there_are_wear_facets._;
	TEXT   TAXON = 46 CHARACTER = 99 TEXT = Changed_from_?_to_1;
	TEXT   TAXON = 49 CHARACTER = 99 TEXT = Changed_from_0_to_1.;
	TEXT   TAXON = 57 CHARACTER = 99 TEXT = Changed_from_1_to_0;
	TEXT   TAXON = 58 CHARACTER = 99 TEXT = 1_or_2;
	TEXT   TAXON = 59 CHARACTER = 99 TEXT = Changed_from_1_to_0;
	TEXT   TAXON = 66 CHARACTER = 99 TEXT = Changed_from_1_to_0;

	TEXT   CHARACTER = 100 TEXT = The_state_1_is_recognized_only_in_some_Mammaliaformes.;
	TEXT   TAXON = 2 CHARACTER = 100 TEXT = 'RC 92, BP/1/3748';
	TEXT   TAXON = 9 CHARACTER = 100 TEXT = Changed_from_?_to_0.;
	TEXT   TAXON = 11 CHARACTER = 100 TEXT = 'Gao et al. (2010: fig.6)';
	TEXT   TAXON = 14 CHARACTER = 100 TEXT = Changed_from_?_to_0.;
	TEXT   TAXON = 16 CHARACTER = 100 TEXT = Changed_from_?_to_0.;
	TEXT   TAXON = 17 CHARACTER = 100 TEXT = Changed_from_?_to_0.;
	TEXT   TAXON = 19 CHARACTER = 100 TEXT = Changed_from_?_to_0.;
	TEXT   TAXON = 20 CHARACTER = 100 TEXT = Changed_from_?_to_0.;
	TEXT   TAXON = 22 CHARACTER = 100 TEXT = Changed_from_?_to_0.;
	TEXT   TAXON = 27 CHARACTER = 100 TEXT = Changed_from_?_to_0.;
	TEXT   TAXON = 28 CHARACTER = 100 TEXT = Changed_from_?_to_0.;
	TEXT   TAXON = 30 CHARACTER = 100 TEXT = Changed_from_?_to_0.;
	TEXT   TAXON = 35 CHARACTER = 100 TEXT = Changed_from_?_to_0.;
	TEXT   TAXON = 36 CHARACTER = 100 TEXT = Changed_from_?_to_0.;
	TEXT   TAXON = 46 CHARACTER = 100 TEXT = Changed_from_?_to_0.;
	TEXT   TAXON = 57 CHARACTER = 100 TEXT = Changed_from_?_to_0.;
	TEXT   TAXON = 58 CHARACTER = 100 TEXT = Changed_from_?_to_0.;
	TEXT   TAXON = 59 CHARACTER = 100 TEXT = Changed_from_?_to_0.;
	TEXT   TAXON = 60 CHARACTER = 100 TEXT = Changed_from_?_to_0;
	TEXT   TAXON = 61 CHARACTER = 100 TEXT = Changed_from_?_to_0;
	TEXT   TAXON = 62 CHARACTER = 100 TEXT = Changed_from_?_to_0.;
	TEXT   TAXON = 64 CHARACTER = 100 TEXT = Changed_from_?_to_0.;
	TEXT   TAXON = 65 CHARACTER = 100 TEXT = Changed_from_?_to_0;
	TEXT   TAXON = 66 CHARACTER = 100 TEXT = Changed_from_?_to_0._;

	TEXT   TAXON = 2 CHARACTER = 101 TEXT = NHMUK__PV37054;
	TEXT   TAXON = 3 CHARACTER = 101 TEXT = 'SAM-PK-K1119';
	TEXT   TAXON = 4 CHARACTER = 101 TEXT = 'Abdala et al (2013).';
	TEXT   TAXON = 5 CHARACTER = 101 TEXT = 'TM 25, NMQR 1633';
	TEXT   TAXON = 6 CHARACTER = 101 TEXT = 'BSP 1934 VIII1, BSP 1934 VIII2';
	TEXT   TAXON = 7 CHARACTER = 101 TEXT = The_postcanine_series_in_Diademodon_is_complex_with_different_morphologies_ranging_form_conical_to_sectorial_and_to_gomphodont._The_latter_are_predominant_in_the_dental_series_and_we_score_this_morphology_as_the_typical_of_the_taxon._MB_R1004;
	TEXT   TAXON = 8 CHARACTER = 101 TEXT = 'Sometimes the dental series is composed by sectorial and gomphodonts and these are the predominant element in the series. BP/1/4658';
	TEXT   TAXON = 9 CHARACTER = 101 TEXT = 'The dental series is composed by sectorial and gomphodonts and these are the predominant element in the series. NMQR 3251, NMQR 3255';
	TEXT   TAXON = 10 CHARACTER = 101 TEXT = IVPP_V2339;
	TEXT   TAXON = 11 CHARACTER = 101 TEXT = This_is_an_expanded_postcanine._There_are_three_cusps_forming_a_transverse_crest._They_are_quite_different_to_those_of_any_other_gomphodonts_but_we_think_that_retains_some_features_of_this_postcanines.;
	TEXT   TAXON = 12 CHARACTER = 101 TEXT = UMZC_T907;
	TEXT   TAXON = 13 CHARACTER = 101 TEXT = 'BP/1/3731';
	TEXT   TAXON = 14 CHARACTER = 101 TEXT = A_lower_gomphodont_tooth_is_the_only_element_representing_this_taxon.;
	TEXT   TAXON = 15 CHARACTER = 101 TEXT = Gomphodont_postcanines.;
	TEXT   TAXON = 16 CHARACTER = 101 TEXT = Gomphodont_postcanines.;
	TEXT   TAXON = 17 CHARACTER = 101 TEXT = 'GPIT/RE/09397';
	TEXT   TAXON = 18 CHARACTER = 101 TEXT = 'BP/1/5395';
	TEXT   TAXON = 23 CHARACTER = 101 TEXT = Changed_from_3_to_2.;
	TEXT   TAXON = 24 CHARACTER = 101 TEXT = Changed_from_3_to_2.;
	TEXT   TAXON = 25 CHARACTER = 101 TEXT = Changed_from_2_to_1;
	TEXT   TAXON = 27 CHARACTER = 101 TEXT = Changed_from_2_to_3;
	TEXT   TAXON = 28 CHARACTER = 101 TEXT = Changed_from_1_to_3;
	TEXT   TAXON = 31 CHARACTER = 101 TEXT = Changed_from_2_to_1.;
	TEXT   TAXON = 50 CHARACTER = 101 TEXT = Changed_from_2_to_1.;
	TEXT   TAXON = 57 CHARACTER = 101 TEXT = Changed_from_2_to_1_but_teeth_are_not_observable_in_lingual_view.;
	TEXT   TAXON = 58 CHARACTER = 101 TEXT = Changed_from_2_to_1.;
	TEXT   TAXON = 59 CHARACTER = 101 TEXT = Changed_from_3_to_1.;
	TEXT   TAXON = 60 CHARACTER = 101 TEXT = 'Changed from ? to 1 (only lower postcanines visible).';
	TEXT   TAXON = 61 CHARACTER = 101 TEXT = Changed_from_3_to_1;
	TEXT   TAXON = 63 CHARACTER = 101 TEXT = I_do_not_know_if_the_other_teeth_were_expanded_as_in_Aleodon;
	TEXT   TAXON = 66 CHARACTER = 101 TEXT = Changed_from_2_to_1.;

	TEXT   TAXON = 2 CHARACTER = 102 TEXT = RC_92;
	TEXT   TAXON = 15 CHARACTER = 102 TEXT = All_postcanines_are_gomphodont.;
	TEXT   TAXON = 16 CHARACTER = 102 TEXT = All_postcanines_are_gomphodont.;
	TEXT   TAXON = 20 CHARACTER = 102 TEXT = Changed_from_?_to_0;
	TEXT   TAXON = 21 CHARACTER = 102 TEXT = Changed_from_?_to_0.;
	TEXT   TAXON = 22 CHARACTER = 102 TEXT = Changed_from_?_to_0;
	TEXT   TAXON = 26 CHARACTER = 102 TEXT = Changed_from_?_to_0;
	TEXT   TAXON = 28 CHARACTER = 102 TEXT = Changed_from_?_to_0;
	TEXT   TAXON = 35 CHARACTER = 102 TEXT = Changed_from_?_to_0;
	TEXT   TAXON = 36 CHARACTER = 102 TEXT = Changed_from_?_to_0;
	TEXT   TAXON = 46 CHARACTER = 102 TEXT = Changed_from_?_to_0.;
	TEXT   TAXON = 55 CHARACTER = 102 TEXT = Changed_from_1_to_0.;

	TEXT   CHARACTER = 103 TEXT = This_is_discriminating_patterns_of_gomphodont_postcanines.;
	TEXT   TAXON = 1 CHARACTER = 103 TEXT = Changed_from_?_to_0;
	TEXT   TAXON = 2 CHARACTER = 103 TEXT = Not_gomphodont;
	TEXT   TAXON = 3 CHARACTER = 103 TEXT = Not_gomphodont;
	TEXT   TAXON = 4 CHARACTER = 103 TEXT = Not_gomphodont;
	TEXT   TAXON = 5 CHARACTER = 103 TEXT = Not_gomphodont;
	TEXT   TAXON = 6 CHARACTER = 103 TEXT = Not_gomphodont;
	TEXT   TAXON = 7 CHARACTER = 103 TEXT = 'AM 3753, MB R1004';
	TEXT   TAXON = 8 CHARACTER = 103 TEXT = 'BP/1/4658';
	TEXT   TAXON = 9 CHARACTER = 103 TEXT = NMQR_3255;
	TEXT   TAXON = 10 CHARACTER = 103 TEXT = IVPP_V2339_;
	TEXT   TAXON = 11 CHARACTER = 103 TEXT = ' Gao et al. (2010: 14): ...a well-defined transverse crest located posteriorly on the crown. Three cusps are developed along the transverse crest.';
	TEXT   TAXON = 12 CHARACTER = 103 TEXT = 'NHM PV R36801, UMZC T910';
	TEXT   TAXON = 13 CHARACTER = 103 TEXT = 'BP/1/3731, NHMUK PV R 36995';
	TEXT   TAXON = 15 CHARACTER = 103 TEXT = 'Hopson (2014: fig. 14.6b)';
	TEXT   TAXON = 16 CHARACTER = 103 TEXT = This_is_clear_in_erupting_posterior_postcanines.;
	TEXT   TAXON = 17 CHARACTER = 103 TEXT = 'GPIT/RE/09397';
	TEXT   TAXON = 18 CHARACTER = 103 TEXT = 'BP/1/5395';
	TEXT   TAXON = 30 CHARACTER = 103 TEXT = Changed_from_2_to_1_after_Barberena_1981.;
	TEXT   TAXON = 39 CHARACTER = 103 TEXT = 'Changed from 0 to -.';
	TEXT   TAXON = 42 CHARACTER = 103 TEXT = Changed_from_2_to_0;
	TEXT   TAXON = 43 CHARACTER = 103 TEXT = Changed_from_2_to_0;
	TEXT   TAXON = 44 CHARACTER = 103 TEXT = Changed_from_2_to_0;
	TEXT   TAXON = 45 CHARACTER = 103 TEXT = Changed_from_2_to_0;
	TEXT   TAXON = 48 CHARACTER = 103 TEXT = This_is_inferred_from_the_lowers.;
	TEXT   TAXON = 54 CHARACTER = 103 TEXT = Changed_from_?_to_0;
	TEXT   TAXON = 69 CHARACTER = 103 TEXT = Martinelli_and_Rougier_2007_said_it_had_one_cusp.;

	TEXT   TAXON = 1 CHARACTER = 104 TEXT = From_paper_Botha_et_al_2007.;
	TEXT   TAXON = 2 CHARACTER = 104 TEXT = RC_133;
	TEXT   TAXON = 3 CHARACTER = 104 TEXT = 'Pusch et al (2019), Norton et al. (2020)';
	TEXT   TAXON = 4 CHARACTER = 104 TEXT = 'Abdala et al. (2013)';
	TEXT   TAXON = 5 CHARACTER = 104 TEXT = TM_25;
	TEXT   TAXON = 6 CHARACTER = 104 TEXT = 'BSP 1934 VIII1, BSP 1934 VIII2. Inferred for the undivided alveoli but not observed';
	TEXT   TAXON = 7 CHARACTER = 104 TEXT = NHMUK_R3723;
	TEXT   TAXON = 8 CHARACTER = 104 TEXT = 'SAM-PK-K171';
	TEXT   TAXON = 9 CHARACTER = 104 TEXT = NMQR_3251;
	TEXT   TAXON = 11 CHARACTER = 104 TEXT = 'Gao et al. (2010: fig. 5)';
	TEXT   TAXON = 12 CHARACTER = 104 TEXT = UMZC_T911;
	TEXT   TAXON = 13 CHARACTER = 104 TEXT = MCP_3167PV_;
	TEXT   TAXON = 15 CHARACTER = 104 TEXT = This_is_inferred_because_roots_in_all_known_traversodontid_tooth_are_single._But_it_was_not_observed.;
	TEXT   TAXON = 16 CHARACTER = 104 TEXT = This_is_inferred_because_roots_in_all_known_traversodontid_tooth_are_single._But_it_was_not_observed.;
	TEXT   TAXON = 17 CHARACTER = 104 TEXT = This_is_inferred_because_roots_in_all_known_traversodontid_tooth_are_single._But_it_was_not_observed.;
	TEXT   TAXON = 18 CHARACTER = 104 TEXT = 'Observed in isolated teeth in the BP/1/5395. Gow and Hancox (1993, fig. 6). ';
	TEXT   TAXON = 46 CHARACTER = 104 TEXT = Changed_from_?_to_0.;
	TEXT   TAXON = 48 CHARACTER = 104 TEXT = Changed_from_0_to_?;
	TEXT   TAXON = 53 CHARACTER = 104 TEXT = Should_be_0_single.;

	TEXT   TAXON = 1 CHARACTER = 105 TEXT = Changed_from_?_to_0.;
	TEXT   TAXON = 2 CHARACTER = 105 TEXT = RC_133;
	TEXT   TAXON = 3 CHARACTER = 105 TEXT = 'Pusch et al. (2019), Norton et al (2020)';
	TEXT   TAXON = 4 CHARACTER = 105 TEXT = 'Abdala et al (2013)';
	TEXT   TAXON = 5 CHARACTER = 105 TEXT = TM_25;
	TEXT   TAXON = 6 CHARACTER = 105 TEXT = 'BSP 1934 VIII1, BSP 1934 VIII2. Inferred for the undivided alveoli but not observed';
	TEXT   TAXON = 7 CHARACTER = 105 TEXT = 'SAM-PK-571b, SAM-PK-K177';
	TEXT   TAXON = 8 CHARACTER = 105 TEXT = 'SAM-PK-K171';
	TEXT   TAXON = 9 CHARACTER = 105 TEXT = NMQR_3251;
	TEXT   TAXON = 12 CHARACTER = 105 TEXT = UMZC_T910;
	TEXT   TAXON = 13 CHARACTER = 105 TEXT = 'GSN RK-4a';
	TEXT   TAXON = 15 CHARACTER = 105 TEXT = This_is_inferred_because_roots_in_all_known_traversodontid_tooth_are_single._But_it_was_not_observed.;
	TEXT   TAXON = 21 CHARACTER = 105 TEXT = Changed_from_?_to_0.;
	TEXT   TAXON = 26 CHARACTER = 105 TEXT = Changed_from_1_to_?;
	TEXT   TAXON = 27 CHARACTER = 105 TEXT = Changed_from_?_to_0;
	TEXT   TAXON = 28 CHARACTER = 105 TEXT = Changed_from_?_to_0.;
	TEXT   TAXON = 30 CHARACTER = 105 TEXT = Changed_from_?_to_0_after_von_Huene_1936;
	TEXT   TAXON = 32 CHARACTER = 105 TEXT = Changed_from_1_to_0;
	TEXT   TAXON = 35 CHARACTER = 105 TEXT = Changed_from_?_to_0;
	TEXT   TAXON = 36 CHARACTER = 105 TEXT = Changed_from_?_to_0;
	TEXT   TAXON = 48 CHARACTER = 105 TEXT = Changed_from_1_to_0.;
	TEXT   TAXON = 49 CHARACTER = 105 TEXT = 'Changed from 1/2 to 2.';
	TEXT   TAXON = 50 CHARACTER = 105 TEXT = Changed_from_1_to_2.;
	TEXT   TAXON = 51 CHARACTER = 105 TEXT = Changed_from_?_to_0._FA_observation_in_June_2009._Part_of_the_roots_of_the_pc_are_observed_on_the_right_series_and_it_is_one_root.;
	TEXT   TAXON = 53 CHARACTER = 105 TEXT = Should_be_0_single;
	TEXT   TAXON = 54 CHARACTER = 105 TEXT = Changed_from_?_to_0._It_seems_to_be_a_furrow_in_pc2_in_RC47_but_we_do_not_consider_it_a_double_rooted_tooth._;

	TEXT   CHARACTER = 106 TEXT = 'State 3, absent, is added for gomphodont teeth lacking transverse cusp row which is the case of Gomphodontosuchus, Scalenodontoides, Exaeretodon and Siriusgnathus.';
	TEXT   TAXON = 1 CHARACTER = 106 TEXT = 'Changed from ? to -';
	TEXT   TAXON = 7 CHARACTER = 106 TEXT = 'SAM-PK-571a';
	TEXT   TAXON = 8 CHARACTER = 106 TEXT = 'NHM PV R3307, BSP 1934 VIII21. Abdala et al. (2006, 408): The location of the crest in the first taxon (Trirachodon) is clearly central in many specimens (e.g. BP/1/4661, SAM-PK-K-171), but is quite close to the posterior margin in some postcanines of BSP 1934 VIII 21 (see Broili & Schr�der, 1935a: fig. 3). ';
	TEXT   TAXON = 9 CHARACTER = 106 TEXT = 'NMQR 3251, NMQR 3255';
	TEXT   TAXON = 10 CHARACTER = 106 TEXT = IVPP_V2339;
	TEXT   TAXON = 12 CHARACTER = 106 TEXT = 'Abdala et al. (2006, 408-409): In UMCZ T910 (the best-preserved series of postcanines in Scalenodon angustifrons), the upper postcanines of the middle of the series show the crest close to the middle of the^n^ncrown, whereas in the posterior teeth the crest is closer to the posterior margin.';
	TEXT   TAXON = 13 CHARACTER = 106 TEXT = 'BP/1/3971';
	TEXT   TAXON = 15 CHARACTER = 106 TEXT = 'Hopson (2014: fig. 14.6b)';
	TEXT   TAXON = 16 CHARACTER = 106 TEXT = This_is_clear_in_erupting_posterior_postcanines.;
	TEXT   TAXON = 28 CHARACTER = 106 TEXT = Changed_from_?_to_2;
	TEXT   TAXON = 35 CHARACTER = 106 TEXT = Changed_from_?_to_2;
	TEXT   TAXON = 51 CHARACTER = 106 TEXT = 'Changed from 1 to - as there is no transverse crest.';
	TEXT   TAXON = 54 CHARACTER = 106 TEXT = 'Changed from ? to -';

	TEXT   TAXON = 1 CHARACTER = 107 TEXT = 'Changed from ? to -';
	TEXT   TAXON = 7 CHARACTER = 107 TEXT = 'SAM-PK-571a';
	TEXT   TAXON = 8 CHARACTER = 107 TEXT = 'NHM PV R3307, BSP 1934 VIII21';
	TEXT   TAXON = 9 CHARACTER = 107 TEXT = 'NMQR 3251, NMQR 3255';
	TEXT   TAXON = 11 CHARACTER = 107 TEXT = 'Gao et al (2010: fig. 6A). This is contra Gao et al (2010:14): Three cusps are developed along the transverse crest, with the central cusp close to the middle. In the figure the central cusp lokks closer to the labial one (see also Hendrick et al., 2019: 56).';
	TEXT   TAXON = 12 CHARACTER = 107 TEXT = UMCZ_T910;
	TEXT   TAXON = 13 CHARACTER = 107 TEXT = 'BP/1/3731';
	TEXT   TAXON = 15 CHARACTER = 107 TEXT = 'Hopson (2014: fig. 14.6b)';
	TEXT   TAXON = 16 CHARACTER = 107 TEXT = This_is_clear_in_erupting_posterior_postcanines.;
	TEXT   TAXON = 17 CHARACTER = 107 TEXT = 'GPIT/RE/09397';
	TEXT   TAXON = 18 CHARACTER = 107 TEXT = 'BP/1/5395';
	TEXT   TAXON = 20 CHARACTER = 107 TEXT = Changed_from_?_to_0;
	TEXT   TAXON = 22 CHARACTER = 107 TEXT = Changed_from_?_to_0._;
	TEXT   TAXON = 30 CHARACTER = 107 TEXT = Changed_from_2_to_0_after_Barberena_1981.;
	TEXT   TAXON = 32 CHARACTER = 107 TEXT = 'Changed from 0 to -. ';
	TEXT   TAXON = 36 CHARACTER = 107 TEXT = Changed_from_?_to_0;
	TEXT   TAXON = 43 CHARACTER = 107 TEXT = 'I would score this as - because the transverse crest is that of traversodontids. If not, we should also score character 113.';
	TEXT   TAXON = 45 CHARACTER = 107 TEXT = 'I would score this as - because the transverse crest is that of traversodontids. If not, we should also score character 113.';
	TEXT   TAXON = 51 CHARACTER = 107 TEXT = 'Changed from 1 to - as there is no transverse crest.';
	TEXT   TAXON = 54 CHARACTER = 107 TEXT = 'Changed from ? to -';

	TEXT   TAXON = 1 CHARACTER = 108 TEXT = Changed_from_?_to_0;
	TEXT   TAXON = 2 CHARACTER = 108 TEXT = NHMUK__PV37054;
	TEXT   TAXON = 3 CHARACTER = 108 TEXT = 'Pusch et al. (2019); Norton et al (2020).';
	TEXT   TAXON = 4 CHARACTER = 108 TEXT = 'Abdala et al. (2013)';
	TEXT   TAXON = 5 CHARACTER = 108 TEXT = 'TM 25, NMQR 1633';
	TEXT   TAXON = 6 CHARACTER = 108 TEXT = BSP_1934_VIII1;
	TEXT   TAXON = 7 CHARACTER = 108 TEXT = 'SAM-PK-571a';
	TEXT   TAXON = 8 CHARACTER = 108 TEXT = 'NHM PV R3307, BSP 1934 VIII21';
	TEXT   TAXON = 9 CHARACTER = 108 TEXT = 'NMQR 3251, NMQR 3255';
	TEXT   TAXON = 10 CHARACTER = 108 TEXT = IVPP_V2339;
	TEXT   TAXON = 13 CHARACTER = 108 TEXT = 'BP/1/3731; NHMUK PV R 36995';
	TEXT   TAXON = 15 CHARACTER = 108 TEXT = 'Hopson (2014: fig. 14.6b)';
	TEXT   TAXON = 16 CHARACTER = 108 TEXT = NHMUK_R8578;
	TEXT   TAXON = 17 CHARACTER = 108 TEXT = 'GPIT/RE/09397';
	TEXT   TAXON = 18 CHARACTER = 108 TEXT = 'BP/1/5395';
	TEXT   TAXON = 19 CHARACTER = 108 TEXT = Changed_from_?_to_0;
	TEXT   TAXON = 26 CHARACTER = 108 TEXT = 'Changed from 0 to -';
	TEXT   TAXON = 30 CHARACTER = 108 TEXT = Changed_from_1_to_0_after_Barberena_1981;
	TEXT   TAXON = 48 CHARACTER = 108 TEXT = Changed_from_1_to_?;
	TEXT   TAXON = 51 CHARACTER = 108 TEXT = 'Changed from - to 0.';
	TEXT   TAXON = 54 CHARACTER = 108 TEXT = Changed_from_?_to_0.;
	TEXT   TAXON = 57 CHARACTER = 108 TEXT = Changed_from_?_to_0.;
	TEXT   TAXON = 58 CHARACTER = 108 TEXT = Changed_from_?_to_0.;
	TEXT   TAXON = 59 CHARACTER = 108 TEXT = Changed_from_?_to_0.;
	TEXT   TAXON = 61 CHARACTER = 108 TEXT = Changed_from_?_to_0;
	TEXT   TAXON = 66 CHARACTER = 108 TEXT = Changed_from_?_to_0._;
	TEXT   TAXON = 69 CHARACTER = 108 TEXT = Different_from_Martinelli_and_Rougier_2007_scoring;

	TEXT   CHARACTER = 109 TEXT = 'Character introduced by Hopson and Kitching (2001, character 67). The scoring is restricted to bucco-lingually expanded postcanines.';
	TEXT   TAXON = 1 CHARACTER = 109 TEXT = 'Changed from 0 to -';
	TEXT   TAXON = 7 CHARACTER = 109 TEXT = 'Changed from 0 to 1 after SAM-PK-571a (see Hendrickx et al., 2019, fig. 3)';
	TEXT   TAXON = 8 CHARACTER = 109 TEXT = 'Changed from 0 to 1. after Hendrickx et al. (2019, fig. 3I and 3J).';
	TEXT   TAXON = 9 CHARACTER = 109 TEXT = 'Hendrickx et al (2019, fig. 3E).';
	TEXT   TAXON = 10 CHARACTER = 109 TEXT = 'Changed from 0 to 1. I cannot observe evidence of accesory cusps in the labial margin of the postecanines (see also Sun, 1988, fig. 4)';
	TEXT   TAXON = 11 CHARACTER = 109 TEXT = 'Hendrickx et al. (2019, fig. 3L).';
	TEXT   TAXON = 12 CHARACTER = 109 TEXT = 'Hendrickx et al. (2019, fig. 2C)';
	TEXT   TAXON = 13 CHARACTER = 109 TEXT = 'Cusp absent in BP/1/3731 but present in NHMUK PV R 36995 (see Abdala and Teixeira, 2004, fig. 9a and 9b).';
	TEXT   TAXON = 15 CHARACTER = 109 TEXT = 'Hopson (2014: fig. 14.6a,b)';
	TEXT   TAXON = 16 CHARACTER = 109 TEXT = 'Only two cusps in the buccal margin, the main posterior one and an anterobuccal accesory.';
	TEXT   TAXON = 17 CHARACTER = 109 TEXT = 'Hopson (1985, fig. 4A)';
	TEXT   TAXON = 18 CHARACTER = 109 TEXT = 'Isolated tooth of BP/1/5395. Tentative score.';
	TEXT   TAXON = 19 CHARACTER = 109 TEXT = Changed_from_0_to_1;
	TEXT   TAXON = 20 CHARACTER = 109 TEXT = Changed_from_?_to_1;
	TEXT   TAXON = 25 CHARACTER = 109 TEXT = 'Changed from 0 to -';
	TEXT   TAXON = 26 CHARACTER = 109 TEXT = 'Changed from 0 to -';
	TEXT   TAXON = 27 CHARACTER = 109 TEXT = Changed_from_?_to_0;
	TEXT   TAXON = 28 CHARACTER = 109 TEXT = Changed_from_?_to_1.;
	TEXT   TAXON = 29 CHARACTER = 109 TEXT = 'Changed from 0 to -';
	TEXT   TAXON = 35 CHARACTER = 109 TEXT = Changed_from_?_to_0;
	TEXT   TAXON = 36 CHARACTER = 109 TEXT = Changed_from_?_to_0;
	TEXT   TAXON = 38 CHARACTER = 109 TEXT = 'Changed from 0 to -';
	TEXT   TAXON = 39 CHARACTER = 109 TEXT = 'Changed from 0 to -';
	TEXT   TAXON = 40 CHARACTER = 109 TEXT = 'Changed from 0 to -';
	TEXT   TAXON = 42 CHARACTER = 109 TEXT = 'Changed from 0 to -';
	TEXT   TAXON = 44 CHARACTER = 109 TEXT = 'Changed from 0 to -';
	TEXT   TAXON = 46 CHARACTER = 109 TEXT = 'Changed from 1 to -';
	TEXT   TAXON = 47 CHARACTER = 109 TEXT = 'Changed from 1 to -';
	TEXT   TAXON = 48 CHARACTER = 109 TEXT = 'Changed from 1 to -';
	TEXT   TAXON = 49 CHARACTER = 109 TEXT = 'Changed from 0 to -';
	TEXT   TAXON = 50 CHARACTER = 109 TEXT = 'Changed from 1 to -';
	TEXT   TAXON = 51 CHARACTER = 109 TEXT = 'Changed from ? to -';
	TEXT   TAXON = 52 CHARACTER = 109 TEXT = 'Changed from 0 to -';
	TEXT   TAXON = 53 CHARACTER = 109 TEXT = 'Changed from 0 to -';
	TEXT   TAXON = 54 CHARACTER = 109 TEXT = 'Changed from 0 to -';
	TEXT   TAXON = 68 CHARACTER = 109 TEXT = 'Changed from 1 to -';

	TEXT   CHARACTER = 110 TEXT = 'Character introduced by Hopson and Kitching (2001, character 68). The scoring is restricted to bucco-lingually expanded postcanines.';
	TEXT   TAXON = 1 CHARACTER = 110 TEXT = 'Changed from 0 to -';
	TEXT   TAXON = 7 CHARACTER = 110 TEXT = 'SAM-PK-571a (Hendrickx et al., 2019, fig. 3)';
	TEXT   TAXON = 8 CHARACTER = 110 TEXT = 'A posterobuccal accesory cusp is present in Hendricks et al. (2019, fig. 3J) but absent in Hendrick et al. (2019, fig. 3I) because the main labial cusp is located in the distal margin of the tooth.';
	TEXT   TAXON = 9 CHARACTER = 110 TEXT = 'Hendrickx et al (2019, fig. 3E).';
	TEXT   TAXON = 10 CHARACTER = 110 TEXT = 'Changed from 0 to 1. I cannot observe evidence of accesory cusps in the labial margin of the postecanines (see also Sun, 1988, fig. 4).';
	TEXT   TAXON = 11 CHARACTER = 110 TEXT = 'Hendrickx et al. (2019, fig. 3L). ';
	TEXT   TAXON = 12 CHARACTER = 110 TEXT = 'Hendrickx et al. (2019, fig. 2C)';
	TEXT   TAXON = 13 CHARACTER = 110 TEXT = 'Abdala and Teixeira (2004, fig. 9a and 9b).';
	TEXT   TAXON = 15 CHARACTER = 110 TEXT = 'Hopson (2014: fig. 14.6a,b)';
	TEXT   TAXON = 16 CHARACTER = 110 TEXT = 'Only two cusps in the buccal margin, the main posterior one and an anterobuccal accesory.';
	TEXT   TAXON = 17 CHARACTER = 110 TEXT = 'Changed form 0 to 1 (Hopson, 1985, fig. 4A).';
	TEXT   TAXON = 18 CHARACTER = 110 TEXT = 'Isolated tooth of BP/1/5395. Tentative score. Gow and Hancox, 1993, 165): Worn in upper postcanines have the three in-line labial cusps flanking a near vertical shearing plane, the most distal of these cusps being separated from the major (central) cusp by a vertical depression, which Chattetjee has aptly described as fluting. Tentative score.';
	TEXT   TAXON = 19 CHARACTER = 110 TEXT = Changed_from_1_to_0;
	TEXT   TAXON = 20 CHARACTER = 110 TEXT = Changed_from_?_to_0;
	TEXT   TAXON = 21 CHARACTER = 110 TEXT = Changed_from_0_to_1.;
	TEXT   TAXON = 25 CHARACTER = 110 TEXT = 'Changed from 0 to -';
	TEXT   TAXON = 26 CHARACTER = 110 TEXT = 'Changed from 0 to -';
	TEXT   TAXON = 27 CHARACTER = 110 TEXT = Changed_from_?_to_0;
	TEXT   TAXON = 28 CHARACTER = 110 TEXT = Changed_from_?_to_1.;
	TEXT   TAXON = 29 CHARACTER = 110 TEXT = 'Changed from 0 to -';
	TEXT   TAXON = 38 CHARACTER = 110 TEXT = 'Changed from 0 to -';
	TEXT   TAXON = 39 CHARACTER = 110 TEXT = 'Changed from 0 to -';
	TEXT   TAXON = 40 CHARACTER = 110 TEXT = 'Changed from 0 to -';
	TEXT   TAXON = 42 CHARACTER = 110 TEXT = 'Changed from 0 to -';
	TEXT   TAXON = 44 CHARACTER = 110 TEXT = 'Changed from 1 to -';
	TEXT   TAXON = 46 CHARACTER = 110 TEXT = 'Changed from 1 to -';
	TEXT   TAXON = 47 CHARACTER = 110 TEXT = 'Changed from 0 to -';
	TEXT   TAXON = 48 CHARACTER = 110 TEXT = 'Changed from 1 to -';
	TEXT   TAXON = 49 CHARACTER = 110 TEXT = 'Changed from 0 to -';
	TEXT   TAXON = 50 CHARACTER = 110 TEXT = 'Changed from 0 to -';
	TEXT   TAXON = 51 CHARACTER = 110 TEXT = 'Changed from 1 to -';
	TEXT   TAXON = 52 CHARACTER = 110 TEXT = 'Changed from 0 to -';
	TEXT   TAXON = 53 CHARACTER = 110 TEXT = 'Changed from 0 to -';
	TEXT   TAXON = 54 CHARACTER = 110 TEXT = 'Changed from 0 to -';
	TEXT   TAXON = 55 CHARACTER = 110 TEXT = CHECK;
	TEXT   TAXON = 68 CHARACTER = 110 TEXT = 'Changed from 0 to -';

	TEXT   CHARACTER = 111 TEXT = 'Character introduced by Hopson and Kitching (2001, character 69). The scoring is restricted to bucco-lingually expanded postcanines.';
	TEXT   TAXON = 1 CHARACTER = 111 TEXT = 'Changed from 0 to -';
	TEXT   TAXON = 7 CHARACTER = 111 TEXT = 'SAM-PK-571a (Hendrickx et al., 2019, fig. 3)';
	TEXT   TAXON = 8 CHARACTER = 111 TEXT = 'An anterolingual accesory cusp is observed in Hendrickx et al. (2019) fig 3I, but it is absent in fig. 3J.';
	TEXT   TAXON = 9 CHARACTER = 111 TEXT = 'Changed from 0 to 1. Hendrickx et al (2019, fig. 3E).';
	TEXT   TAXON = 10 CHARACTER = 111 TEXT = 'Hendrickx et al (2019, fig.11J).';
	TEXT   TAXON = 11 CHARACTER = 111 TEXT = 'Hendrickx et al. (2019, fig. 3L). ';
	TEXT   TAXON = 12 CHARACTER = 111 TEXT = 'Changed from 0 to 1. Hendrickx et al. (2019, fig. 2C)';
	TEXT   TAXON = 13 CHARACTER = 111 TEXT = 'Abdala and Teixeira (2004, fig. 9a and 9b).';
	TEXT   TAXON = 15 CHARACTER = 111 TEXT = 'Hopson (2014: fig. 14.6 b,c)';
	TEXT   TAXON = 16 CHARACTER = 111 TEXT = There_are_three_cusps_in_the_lingual_margin_of_the_postcanines._The_largest_posterior_one_and_one_central_and_other_anterior_of_approximately_similar_size.;
	TEXT   TAXON = 17 CHARACTER = 111 TEXT = 'Hopson (1985, fig. 4A.';
	TEXT   TAXON = 20 CHARACTER = 111 TEXT = Changed_from_?_to_0;
	TEXT   TAXON = 21 CHARACTER = 111 TEXT = Changed_from_1_to_0.;
	TEXT   TAXON = 22 CHARACTER = 111 TEXT = Changed_from_1_to_0._;
	TEXT   TAXON = 26 CHARACTER = 111 TEXT = 'Changed from 0 to -';
	TEXT   TAXON = 30 CHARACTER = 111 TEXT = Changed_from_1_to_0_after_Barberena_1981;
	TEXT   TAXON = 31 CHARACTER = 111 TEXT = 'Chnaged form 1 to -';
	TEXT   TAXON = 40 CHARACTER = 111 TEXT = The_cu;
	TEXT   TAXON = 42 CHARACTER = 111 TEXT = 'Changed from 1 to -';
	TEXT   TAXON = 43 CHARACTER = 111 TEXT = 'Changed from 0 to -';
	TEXT   TAXON = 44 CHARACTER = 111 TEXT = 'Changed from 1 to -';
	TEXT   TAXON = 46 CHARACTER = 111 TEXT = 'Changed from 0 to -';
	TEXT   TAXON = 48 CHARACTER = 111 TEXT = Changed_from_0_to_?;
	TEXT   TAXON = 49 CHARACTER = 111 TEXT = 'Changed from 1 to -';
	TEXT   TAXON = 50 CHARACTER = 111 TEXT = 'Changed from 0 to -';
	TEXT   TAXON = 51 CHARACTER = 111 TEXT = 'Changed from 1 to -';
	TEXT   TAXON = 52 CHARACTER = 111 TEXT = 'Changed from 0 to -';
	TEXT   TAXON = 53 CHARACTER = 111 TEXT = 'Changed from 0 to -';
	TEXT   TAXON = 54 CHARACTER = 111 TEXT = 'Changed from 0 to -';
	TEXT   TAXON = 55 CHARACTER = 111 TEXT = CHECK;
	TEXT   TAXON = 67 CHARACTER = 111 TEXT = 'Changed from 0 to -';
	TEXT   TAXON = 68 CHARACTER = 111 TEXT = 'Changed from 0 to -';

	TEXT   TAXON = 1 CHARACTER = 112 TEXT = 'Changed from ? to -';
	TEXT   TAXON = 2 CHARACTER = 112 TEXT = No_anterior_transverse_crest_or_ridge;
	TEXT   TAXON = 3 CHARACTER = 112 TEXT = No_anterior_transverse_crest_or_ridge;
	TEXT   TAXON = 4 CHARACTER = 112 TEXT = No_anterior_transverse_crest_or_ridge;
	TEXT   TAXON = 5 CHARACTER = 112 TEXT = No_anterior_transverse_crest_or_ridge;
	TEXT   TAXON = 6 CHARACTER = 112 TEXT = No_anterior_transverse_crest_or_ridge;
	TEXT   TAXON = 7 CHARACTER = 112 TEXT = 'SAM-PK-571a (Hendrickx et al., 2019, fig. 3)';
	TEXT   TAXON = 8 CHARACTER = 112 TEXT = 'Hendrickx et al (2019, fig. 3I, 3J).';
	TEXT   TAXON = 9 CHARACTER = 112 TEXT = 'Hendrickx et al (2019, fig. 3E).';
	TEXT   TAXON = 10 CHARACTER = 112 TEXT = 'Following Sun (1988, fig. 4)';
	TEXT   TAXON = 11 CHARACTER = 112 TEXT = 'Gao et al (2010: 14) describe the first postcanine in this way: "The crown displays weakly developed anterior and posterior crests or cingula, each bearing two to three small cuspules", In the other postcanines they describe only aposterior crest or cingulum. Considering the condition in the majority of the postcanine known we score - for this character.';
	TEXT   TAXON = 12 CHARACTER = 112 TEXT = 'Hendrickx et al. (2019, fig. 2C)';
	TEXT   TAXON = 13 CHARACTER = 112 TEXT = 'Abdala and Teixeira (2004, fig. 9a and 9b).';
	TEXT   TAXON = 15 CHARACTER = 112 TEXT = 'Hopson (2014: fig. 14.6b,c)';
	TEXT   TAXON = 16 CHARACTER = 112 TEXT = Observed_in_posterior_postcanine_in_eruption.;
	TEXT   TAXON = 17 CHARACTER = 112 TEXT = 'Scoring of high is for teeth in which is identified the anterior wall (see Hopson, 1985, fig. 4a and 5).';
	TEXT   TAXON = 18 CHARACTER = 112 TEXT = 'BP/1/5395. The anterior wall is also present as in Exaeretodon.';
	TEXT   TAXON = 20 CHARACTER = 112 TEXT = Changed_from_?_to_0;
	TEXT   TAXON = 22 CHARACTER = 112 TEXT = absent;
	TEXT   TAXON = 38 CHARACTER = 112 TEXT = 'Changed from ? to -';
	TEXT   TAXON = 39 CHARACTER = 112 TEXT = 'Changed form ? to -.';
	TEXT   TAXON = 51 CHARACTER = 112 TEXT = 'Changed from 1 to -. CHECK';
	TEXT   TAXON = 52 CHARACTER = 112 TEXT = Changed_from_0_to_?;
	TEXT   TAXON = 54 CHARACTER = 112 TEXT = 'Changed from 1 to -';
	TEXT   TAXON = 56 CHARACTER = 112 TEXT = This_is_absent.;
	TEXT   TAXON = 57 CHARACTER = 112 TEXT = 'Changed from ? to -. Absent';
	TEXT   TAXON = 59 CHARACTER = 112 TEXT = absent;
	TEXT   TAXON = 61 CHARACTER = 112 TEXT = 'Absent. Changed from ? to -';
	TEXT   TAXON = 66 CHARACTER = 112 TEXT = absent;
	TEXT   TAXON = 67 CHARACTER = 112 TEXT = absent;
	TEXT   TAXON = 68 CHARACTER = 112 TEXT = absent;

	TEXT   CHARACTER = 113 TEXT = 'Character originally proposed by Hopson and Kitching (2001, character 71). The basic distinction is if the lingual margin of the gomphodont postcanine is rounded (absent) or straight (present). Score 0 was in Diademodon, Trirachodon, Pascualgnathus, and Scalenodon. Remaining traversodontids and tritylodontids scored 1.';
	TEXT   TAXON = 2 CHARACTER = 113 TEXT = States_to_score_in_gomphodont_pc.;
	TEXT   TAXON = 3 CHARACTER = 113 TEXT = States_to_score_in_gomphodont_pc.;
	TEXT   TAXON = 4 CHARACTER = 113 TEXT = States_to_score_in_gomphodont_pc.;
	TEXT   TAXON = 5 CHARACTER = 113 TEXT = States_to_score_in_gomphodont_pc.;
	TEXT   TAXON = 6 CHARACTER = 113 TEXT = States_to_score_in_gomphodont_pc.;
	TEXT   TAXON = 7 CHARACTER = 113 TEXT = 'SAM-PK-571a (Hendrickx et al., 2019, fig. 3).';
	TEXT   TAXON = 8 CHARACTER = 113 TEXT = 'Hendrickx et al (2019, fig. 3I, 3J).';
	TEXT   TAXON = 9 CHARACTER = 113 TEXT = 'Hendrickx et al (2019, fig. 3E).';
	TEXT   TAXON = 10 CHARACTER = 113 TEXT = 'Hendrickx et al (2019, fig.11J).';
	TEXT   TAXON = 11 CHARACTER = 113 TEXT = 'Hendrickx et al. (2019, fig. 3L). ';
	TEXT   TAXON = 12 CHARACTER = 113 TEXT = 'Hendrickx et al. (2019, fig. 2C)';
	TEXT   TAXON = 13 CHARACTER = 113 TEXT = NHMUK_PV_R_36995;
	TEXT   TAXON = 15 CHARACTER = 113 TEXT = 'Hopson (2014, fig. 14.5a)';
	TEXT   TAXON = 16 CHARACTER = 113 TEXT = The_lingual_margin_is_straight_in_the_posterior_unworn_postcanines.;
	TEXT   TAXON = 17 CHARACTER = 113 TEXT = 'Hopson (1985, fig. 4A).';
	TEXT   TAXON = 18 CHARACTER = 113 TEXT = 'Isolated tooth of BP/1/5395.';
	TEXT   TAXON = 20 CHARACTER = 113 TEXT = Changed_from_?_to_0;
	TEXT   TAXON = 21 CHARACTER = 113 TEXT = Changed_from_?_to_0.;
	TEXT   TAXON = 22 CHARACTER = 113 TEXT = Changed_from_?_to_0._;
	TEXT   TAXON = 26 CHARACTER = 113 TEXT = 'Changed from 0 to -';
	TEXT   TAXON = 27 CHARACTER = 113 TEXT = Changed_from_?_to_0;
	TEXT   TAXON = 28 CHARACTER = 113 TEXT = Changed_from_?_to_0;
	TEXT   TAXON = 35 CHARACTER = 113 TEXT = Changed_from_?_to_0;
	TEXT   TAXON = 36 CHARACTER = 113 TEXT = Changed_from_?_to_0;
	TEXT   TAXON = 42 CHARACTER = 113 TEXT = 'Changed from 0 to -';
	TEXT   TAXON = 43 CHARACTER = 113 TEXT = 'Changed from 0 to -';
	TEXT   TAXON = 44 CHARACTER = 113 TEXT = 'Changed from 1 to -';
	TEXT   TAXON = 45 CHARACTER = 113 TEXT = 'Changed from 1 to -';
	TEXT   TAXON = 47 CHARACTER = 113 TEXT = 'Changed from 1 to -';
	TEXT   TAXON = 48 CHARACTER = 113 TEXT = Changed_from_0_to_?;
	TEXT   TAXON = 49 CHARACTER = 113 TEXT = 'Changed from 1 to -';
	TEXT   TAXON = 50 CHARACTER = 113 TEXT = 'Changed from 1 to -';
	TEXT   TAXON = 51 CHARACTER = 113 TEXT = 'Changed from 0 to -';
	TEXT   TAXON = 52 CHARACTER = 113 TEXT = 'Changed from 0 to -';
	TEXT   TAXON = 54 CHARACTER = 113 TEXT = 'Changed from 1 to -';
	TEXT   TAXON = 67 CHARACTER = 113 TEXT = 'Changed from 0 to -';
	TEXT   TAXON = 68 CHARACTER = 113 TEXT = 'Changed from 0 to -';

	TEXT   CHARACTER = 114 TEXT = 'Character introduced by Hopson and Kitching (2001, character 72) and scored only in gomphodont cynodonts and tritylodontids. State 1 was scored in Exaeretodon and Gomphodontosuchus. Scoring is not possible in sectorial toothed cynodonts because postcanines are following the snout margin and the posterior postcanines tend to be indefectibly oblique to the midline axis of the skull.';
	TEXT   TAXON = 1 CHARACTER = 114 TEXT = Changed_from_?_to_0.;
	TEXT   TAXON = 2 CHARACTER = 114 TEXT = 'To score only in bucco-lingually expanded crowns.';
	TEXT   TAXON = 3 CHARACTER = 114 TEXT = 'To score only in bucco-lingually expanded crowns.';
	TEXT   TAXON = 4 CHARACTER = 114 TEXT = 'To score only in bucco-lingually expanded crowns.';
	TEXT   TAXON = 5 CHARACTER = 114 TEXT = 'To score only in bucco-lingually expanded crowns.';
	TEXT   TAXON = 6 CHARACTER = 114 TEXT = 'To score only in bucco-lingually expanded crowns.';
	TEXT   TAXON = 7 CHARACTER = 114 TEXT = 'Hendrickx et al. (2019, fig. 3B).';
	TEXT   TAXON = 8 CHARACTER = 114 TEXT = 'Hendrickx et al (2019, fig. 3K).';
	TEXT   TAXON = 9 CHARACTER = 114 TEXT = 'Changed from 1 to 0; Hendrickx et al (2019, fig. 3F). For this were considered the axis of gomphodont postcanines only.';
	TEXT   TAXON = 10 CHARACTER = 114 TEXT = IVPP_V2339;
	TEXT   TAXON = 11 CHARACTER = 114 TEXT = 'Gao et al. (2010, p. 14): The last upper postcanine is not preserved on either side of PKUP V3007, but the alveolus at this tooth position is set at an oblique angle (roughly 45 degrees) in relation to the axis of the tooth row (fig. 5).';
	TEXT   TAXON = 12 CHARACTER = 114 TEXT = UMZC_T907;
	TEXT   TAXON = 13 CHARACTER = 114 TEXT = NHMUK_PV_R_36995;
	TEXT   TAXON = 15 CHARACTER = 114 TEXT = 'Hopson (2014: fig. 14.1b)';
	TEXT   TAXON = 16 CHARACTER = 114 TEXT = The_transverse_axis_of_crown_strongly_oblique_to_midline_axis_at_least_in_the_posterior_postcanines.;
	TEXT   TAXON = 17 CHARACTER = 114 TEXT = 'GPIT/RE/09397. Hopson (1985, fig. 3).';
	TEXT   TAXON = 18 CHARACTER = 114 TEXT = 'BP/1/5395.';
	TEXT   TAXON = 20 CHARACTER = 114 TEXT = Changed_from_?_to_0;
	TEXT   TAXON = 21 CHARACTER = 114 TEXT = Changed_from_?_to_0.;
	TEXT   TAXON = 22 CHARACTER = 114 TEXT = Changed_from_?_to_0._;
	TEXT   TAXON = 25 CHARACTER = 114 TEXT = Changed_from_?_to_0;
	TEXT   TAXON = 27 CHARACTER = 114 TEXT = Changed_from_?_to_0;
	TEXT   TAXON = 29 CHARACTER = 114 TEXT = Changed_from_?_to_0.;
	TEXT   TAXON = 30 CHARACTER = 114 TEXT = Changed_from_0_to_1_after_Barberena_1981;
	TEXT   TAXON = 31 CHARACTER = 114 TEXT = Changed_from_?_to_0;
	TEXT   TAXON = 32 CHARACTER = 114 TEXT = Changed_from_?_to_0;
	TEXT   TAXON = 35 CHARACTER = 114 TEXT = Changed_from_?_to_0;
	TEXT   TAXON = 36 CHARACTER = 114 TEXT = Changed_from_1_to_0;
	TEXT   TAXON = 38 CHARACTER = 114 TEXT = 'Changed from ? to -';
	TEXT   TAXON = 39 CHARACTER = 114 TEXT = Changed_form_?_to_0.;
	TEXT   TAXON = 40 CHARACTER = 114 TEXT = Changed_from_?_to_0.;
	TEXT   TAXON = 45 CHARACTER = 114 TEXT = Changed_from_?_to_0.;
	TEXT   TAXON = 46 CHARACTER = 114 TEXT = Changed_from_?_to_0;
	TEXT   TAXON = 47 CHARACTER = 114 TEXT = Changed_from_?_to_0.;
	TEXT   TAXON = 50 CHARACTER = 114 TEXT = Changed_from_?_to_0.;
	TEXT   TAXON = 53 CHARACTER = 114 TEXT = Changed_from_?_to_0;
	TEXT   TAXON = 54 CHARACTER = 114 TEXT = Changed_from_?_to_0;
	TEXT   TAXON = 56 CHARACTER = 114 TEXT = This_character_is_poorly_defined_if_it_refers_to_the_teeth_being_obliquely_placed_regarding_the_long_axis_of_the_tooth_row._Check_this_scoring.;
	TEXT   TAXON = 57 CHARACTER = 114 TEXT = Changed_from_?_to_0.;
	TEXT   TAXON = 58 CHARACTER = 114 TEXT = Changed_from_?_to_0;
	TEXT   TAXON = 59 CHARACTER = 114 TEXT = Changed_from_?_to_0.;
	TEXT   TAXON = 61 CHARACTER = 114 TEXT = Changed_from_?_to_0;
	TEXT   TAXON = 62 CHARACTER = 114 TEXT = 'Changed from ? to 0 (on the basis of the last lower postcanine)';
	TEXT   TAXON = 66 CHARACTER = 114 TEXT = Changed_from_?_to_0._;

	TEXT   CHARACTER = 115 TEXT = 'This character was introduced by Hopson and Kitching (2001, character 73). They score 0 (one cusp) in sectorial toothed cynodonts but they do not have a transverse row and they should be scored as "-" instead. ';
	TEXT   TAXON = 1 CHARACTER = 115 TEXT = 'Changed from ? to -';
	TEXT   TAXON = 2 CHARACTER = 115 TEXT = This_is_to_score_in_gomphodont_pc.;
	TEXT   TAXON = 3 CHARACTER = 115 TEXT = This_is_to_score_in_gomphodont_pc.;
	TEXT   TAXON = 4 CHARACTER = 115 TEXT = This_is_to_score_in_gomphodont_pc.;
	TEXT   TAXON = 5 CHARACTER = 115 TEXT = This_is_to_score_in_gomphodont_pc.;
	TEXT   TAXON = 6 CHARACTER = 115 TEXT = This_is_to_score_in_gomphodont_pc.;
	TEXT   TAXON = 7 CHARACTER = 115 TEXT = 'Score changed from 1 to 2 after Hendrickx et al (2019, figure 3N)';
	TEXT   TAXON = 8 CHARACTER = 115 TEXT = 'Hendrickx et al (2019, fig. 10A)';
	TEXT   TAXON = 9 CHARACTER = 115 TEXT = 'Hendrickx et al (2019, fig. 7M)';
	TEXT   TAXON = 10 CHARACTER = 115 TEXT = 'Hendickx et al (2019, 55):The transverse crest is slightly mesially deflected and includes labial, central, and lingual cusps roughly sharing the same height. But Sun (1988): they are narrower than those uppers, and each has two cusps.';
	TEXT   TAXON = 11 CHARACTER = 115 TEXT = No_mandible;
	TEXT   TAXON = 12 CHARACTER = 115 TEXT = 'Hendrickx et al. (2019, fig. 2D)';
	TEXT   TAXON = 13 CHARACTER = 115 TEXT = 'Hendrickx et al. (2020, fig. 13D)';
	TEXT   TAXON = 14 CHARACTER = 115 TEXT = 'Hopson and Sues (2006, fig 1)';
	TEXT   TAXON = 15 CHARACTER = 115 TEXT = 'Hopson (2014: fig. 14.7b,d)';
	TEXT   TAXON = 17 CHARACTER = 115 TEXT = 'Hopson (1985, fig. 4B)';
	TEXT   TAXON = 18 CHARACTER = 115 TEXT = 'MNHN 1957-23';
	TEXT   TAXON = 30 CHARACTER = 115 TEXT = I_was_unable_to_check_this.;
	TEXT   TAXON = 35 CHARACTER = 115 TEXT = Changed_from_?_to_1;
	TEXT   TAXON = 36 CHARACTER = 115 TEXT = Changed_from_0_to_?;
	TEXT   TAXON = 42 CHARACTER = 115 TEXT = 'Changed from 1 to -';
	TEXT   TAXON = 43 CHARACTER = 115 TEXT = 'Changed from 1 to -';
	TEXT   TAXON = 44 CHARACTER = 115 TEXT = 'Changed from 1 to -';
	TEXT   TAXON = 45 CHARACTER = 115 TEXT = 'Changed from 1 to -';
	TEXT   TAXON = 51 CHARACTER = 115 TEXT = 'Changed from 2 to -. CHECK';
	TEXT   TAXON = 53 CHARACTER = 115 TEXT = 'Changed from ? to -';
	TEXT   TAXON = 54 CHARACTER = 115 TEXT = 'Changed from ? to -';

	TEXT   CHARACTER = 116 TEXT = 'Character proposed by Abdala (2007, character 94) and scored as - for gomphodont cynodonts. Is then a character referring to the cingulum in sectorial toothed cynodonts. Perhaps could also be scored in gomphodont cynodonts with sectorial postcanines in part of their dentition.';
	TEXT   TAXON = 2 CHARACTER = 116 TEXT = NHMUK__PV37054_;
	TEXT   TAXON = 3 CHARACTER = 116 TEXT = 'Norton et al. (2020)';
	TEXT   TAXON = 4 CHARACTER = 116 TEXT = 'Abdala et al. (2013)';
	TEXT   TAXON = 5 CHARACTER = 116 TEXT = There_is_not_direct_evidence_of_this_structure_described_in_lower_postcanines._Chnaged_from_0_to_?;
	TEXT   TAXON = 6 CHARACTER = 116 TEXT = BSP_1934_VIII2;
	TEXT   TAXON = 11 CHARACTER = 116 TEXT = No_mandible;
	TEXT   TAXON = 21 CHARACTER = 116 TEXT = Changed_from_?_to_0.;
	TEXT   TAXON = 27 CHARACTER = 116 TEXT = Changed_from_?_to_0;
	TEXT   TAXON = 28 CHARACTER = 116 TEXT = Changed_from_?_to_0.;
	TEXT   TAXON = 31 CHARACTER = 116 TEXT = Changed_from_2_to_1.;
	TEXT   TAXON = 35 CHARACTER = 116 TEXT = 'Changed from 2 to -';
	TEXT   TAXON = 38 CHARACTER = 116 TEXT = Changed_from_2_to_?._This_is_not_observable.;
	TEXT   TAXON = 40 CHARACTER = 116 TEXT = I_was_unable_to_check_this_scoring.;
	TEXT   TAXON = 43 CHARACTER = 116 TEXT = 'Changed from - to 0.';
	TEXT   TAXON = 44 CHARACTER = 116 TEXT = 'Changed from - to 0.';
	TEXT   TAXON = 45 CHARACTER = 116 TEXT = 'Changed from - to 0.';
	TEXT   TAXON = 47 CHARACTER = 116 TEXT = Changed_from_2_to_0.;
	TEXT   TAXON = 48 CHARACTER = 116 TEXT = Changed_from_?_to_2;
	TEXT   TAXON = 49 CHARACTER = 116 TEXT = 'There is only a a small swelling (Patterson and Olson 1961). This could be also scored as (0) absent.';
	TEXT   TAXON = 51 CHARACTER = 116 TEXT = 'Changed from - to 0.';
	TEXT   TAXON = 53 CHARACTER = 116 TEXT = Changed_from_0_to_?;
	TEXT   TAXON = 55 CHARACTER = 116 TEXT = In_sectorial_lower_postcanine.;
	TEXT   TAXON = 59 CHARACTER = 116 TEXT = Changed_from_?_to_2.;
	TEXT   TAXON = 60 CHARACTER = 116 TEXT = Changed_from_?_to_0.;
	TEXT   TAXON = 61 CHARACTER = 116 TEXT = Changed_from_?_to_2;
	TEXT   TAXON = 62 CHARACTER = 116 TEXT = Changed_from_?_to_1.;
	TEXT   TAXON = 63 CHARACTER = 116 TEXT = 'Check, I am not sure';
	TEXT   TAXON = 64 CHARACTER = 116 TEXT = At_least_in_the_replacing_tooth_of_the_fifth_alveolus.;
	TEXT   TAXON = 65 CHARACTER = 116 TEXT = Changed_from_?_to_0;

	TEXT   TAXON = 2 CHARACTER = 117 TEXT = NHMUK__PV37054_;
	TEXT   TAXON = 3 CHARACTER = 117 TEXT = 'Most of the specimens observed do not have an anterior cusp, but only one postcanine observed in three specimens (see Norton et al., 2020). Considering these thre cases as an exception we scored as absent.';
	TEXT   TAXON = 4 CHARACTER = 117 TEXT = 'Abdala et al. (2013)';
	TEXT   TAXON = 6 CHARACTER = 117 TEXT = 'BSP 1934 VIII1 (observed in posterior lower postcanines).';
	TEXT   TAXON = 7 CHARACTER = 117 TEXT = 'Hendrickx et al. (2019, fig. 3N).';
	TEXT   TAXON = 8 CHARACTER = 117 TEXT = 'BP/1/4658. Hendrickx et al. (2019, fig. 3X).';
	TEXT   TAXON = 9 CHARACTER = 117 TEXT = 'Hendrickx et al. (2019, fig. 3T)';
	TEXT   TAXON = 11 CHARACTER = 117 TEXT = No_mandible;
	TEXT   TAXON = 12 CHARACTER = 117 TEXT = 'Hendrickx et al. (2019, fig. 2D)';
	TEXT   TAXON = 13 CHARACTER = 117 TEXT = 'Hendrickx et al. (2020, fig. 13D)';
	TEXT   TAXON = 14 CHARACTER = 117 TEXT = 'Hopson and Sues (2006, fig 1)';
	TEXT   TAXON = 15 CHARACTER = 117 TEXT = 'Hopson (2014: fig. 14.7b,d)';
	TEXT   TAXON = 17 CHARACTER = 117 TEXT = 'Hopson (1985, fig. 4B). Tentative score for poor preservation.';
	TEXT   TAXON = 18 CHARACTER = 117 TEXT = 'MNHN 1957-23';
	TEXT   TAXON = 25 CHARACTER = 117 TEXT = 'Changed from 1 to -';
	TEXT   TAXON = 26 CHARACTER = 117 TEXT = 'Changed from ? to -';
	TEXT   TAXON = 29 CHARACTER = 117 TEXT = 'Changed from 1 to -';
	TEXT   TAXON = 30 CHARACTER = 117 TEXT = I_was_unable_to_check_this.;
	TEXT   TAXON = 36 CHARACTER = 117 TEXT = Changed_from_1_to_?;
	TEXT   TAXON = 40 CHARACTER = 117 TEXT = 'Changed from 1 to -';
	TEXT   TAXON = 42 CHARACTER = 117 TEXT = 'Changed from 0/1 to -';
	TEXT   TAXON = 43 CHARACTER = 117 TEXT = 'Changed from 0 to -';
	TEXT   TAXON = 47 CHARACTER = 117 TEXT = 'Changed from 1 to -';
	TEXT   TAXON = 48 CHARACTER = 117 TEXT = 'Changed from 0 to -';
	TEXT   TAXON = 49 CHARACTER = 117 TEXT = 'Changed from 0 to -';
	TEXT   TAXON = 50 CHARACTER = 117 TEXT = 'Changed from 1 to -';
	TEXT   TAXON = 51 CHARACTER = 117 TEXT = 'Changed from 1 to -';
	TEXT   TAXON = 53 CHARACTER = 117 TEXT = 'Changed from 0 to -';
	TEXT   TAXON = 54 CHARACTER = 117 TEXT = 'Changed from 1 to -';
	TEXT   TAXON = 64 CHARACTER = 117 TEXT = 'Changed from 0 to -';
	TEXT   TAXON = 68 CHARACTER = 117 TEXT = 'Changed from 0 to -';

	TEXT   TAXON = 1 CHARACTER = 118 TEXT = Changed_from_?_to_0.;
	TEXT   TAXON = 2 CHARACTER = 118 TEXT = 'NHMUK  PV37054; Kemp (1979)';
	TEXT   TAXON = 3 CHARACTER = 118 TEXT = 'Norton et al. (2020)';
	TEXT   TAXON = 4 CHARACTER = 118 TEXT = 'Abdala et al. (2013)';
	TEXT   TAXON = 6 CHARACTER = 118 TEXT = BSP_1934_VIII1;
	TEXT   TAXON = 7 CHARACTER = 118 TEXT = 'Hendrickx et al. (2019, fig. 3N).';
	TEXT   TAXON = 8 CHARACTER = 118 TEXT = 'BP/1/4658';
	TEXT   TAXON = 9 CHARACTER = 118 TEXT = 'Hendrickx et al. (2019, fig. 3T)';
	TEXT   TAXON = 10 CHARACTER = 118 TEXT = Inferred_for_similarity_with_trirachodontid_teeth.;
	TEXT   TAXON = 11 CHARACTER = 118 TEXT = No_mandible;
	TEXT   TAXON = 12 CHARACTER = 118 TEXT = 'Hendrickx et al. (2019, fig. 2D)';
	TEXT   TAXON = 13 CHARACTER = 118 TEXT = 'Hendrickx et al. (2020, fig. 13D)';
	TEXT   TAXON = 14 CHARACTER = 118 TEXT = 'Hopson and Sues (2006, fig 1)';
	TEXT   TAXON = 15 CHARACTER = 118 TEXT = 'Hopson (2014: fig. 14.7b,d)';
	TEXT   TAXON = 16 CHARACTER = 118 TEXT = Changed_from_1_to_?_No_lower_postcanines_are_known.;
	TEXT   TAXON = 17 CHARACTER = 118 TEXT = 'Hopson (1985, fig. 4B)';
	TEXT   TAXON = 18 CHARACTER = 118 TEXT = 'MNHN 1957-23';
	TEXT   TAXON = 30 CHARACTER = 118 TEXT = Changred_from_?_to_1_after_von_Huene_1936;
	TEXT   TAXON = 31 CHARACTER = 118 TEXT = Chnaged_from_?_to_0.;
	TEXT   TAXON = 32 CHARACTER = 118 TEXT = Changed_from_?_to_0;
	TEXT   TAXON = 39 CHARACTER = 118 TEXT = Changed_from_?_to_0.;
	TEXT   TAXON = 53 CHARACTER = 118 TEXT = Changed_from_?_to_0;
	TEXT   TAXON = 55 CHARACTER = 118 TEXT = Changed_from_1_to_0.;

	TEXT   CHARACTER = 119 TEXT = 'Character proposed by Hopson and Kitching (2001, character 76), only can be scored in traversodontid cynodonts. In other cynodonts we scored ? Even basal gomphodonts are scored as ? ';
	TEXT   TAXON = 11 CHARACTER = 119 TEXT = No_mandible;
	TEXT   TAXON = 12 CHARACTER = 119 TEXT = 'Hendrickx et al. (2019, fig. 2D)';
	TEXT   TAXON = 13 CHARACTER = 119 TEXT = 'Hendrickx et al. (2020, fig. 13D; 14I, 14J)';
	TEXT   TAXON = 14 CHARACTER = 119 TEXT = 'Hopson and Sues (2006, fig 1)';
	TEXT   TAXON = 15 CHARACTER = 119 TEXT = 'Hopson (2014: fig. 14.7b)';
	TEXT   TAXON = 17 CHARACTER = 119 TEXT = 'Hopson (1985). Tentative score.';
	TEXT   TAXON = 18 CHARACTER = 119 TEXT = 'MNHN 1957-23';
	TEXT   TAXON = 20 CHARACTER = 119 TEXT = Changed_from_1_to_0;
	TEXT   TAXON = 21 CHARACTER = 119 TEXT = They_are_subequal.;
	TEXT   TAXON = 27 CHARACTER = 119 TEXT = Changed_from_?_to_0;
	TEXT   TAXON = 28 CHARACTER = 119 TEXT = Changed_from_?_to_0.;
	TEXT   TAXON = 30 CHARACTER = 119 TEXT = I_was_unable_to_check_this.;
	TEXT   TAXON = 35 CHARACTER = 119 TEXT = Changed_from_?_to_0;
	TEXT   TAXON = 38 CHARACTER = 119 TEXT = 'Changed from ? to -';
	TEXT   TAXON = 39 CHARACTER = 119 TEXT = 'Changed from ? to -.';
	TEXT   TAXON = 51 CHARACTER = 119 TEXT = 'Changed from ? to -';
	TEXT   TAXON = 53 CHARACTER = 119 TEXT = 'Changed from ? to -';
	TEXT   TAXON = 54 CHARACTER = 119 TEXT = 'Changed from ? to -';
	TEXT   TAXON = 55 CHARACTER = 119 TEXT = Central_cusp_is_wider._Labial_and_lingual_are_subequal_according_to_Sidor_and_Hopson_2018;
	TEXT   TAXON = 57 CHARACTER = 119 TEXT = 'Changed from ? to -.';
	TEXT   TAXON = 60 CHARACTER = 119 TEXT = 'Changed from ? to -';
	TEXT   TAXON = 61 CHARACTER = 119 TEXT = 'Changed from ? to -';
	TEXT   TAXON = 62 CHARACTER = 119 TEXT = 'Changed from ? to -';

	TEXT   TAXON = 1 CHARACTER = 120 TEXT = Changed_from_?_to_0.;
	TEXT   TAXON = 2 CHARACTER = 120 TEXT = _NHMUK__PV37054_;
	TEXT   TAXON = 3 CHARACTER = 120 TEXT = 'SAM-PK-K1119';
	TEXT   TAXON = 4 CHARACTER = 120 TEXT = 'BP/1/7199; Abdala et al. (2013).';
	TEXT   TAXON = 6 CHARACTER = 120 TEXT = 'BSP 1934 VIII1, BSP1934 VIII2';
	TEXT   TAXON = 7 CHARACTER = 120 TEXT = 'Hendrickx et al. (2019, fig. 3B, 3O).';
	TEXT   TAXON = 8 CHARACTER = 120 TEXT = 'Hendrickx et al. (2019, fig. 3K, 3Y, 3AA).';
	TEXT   TAXON = 9 CHARACTER = 120 TEXT = 'Hendrickx et al. (2019, fig. 3F, 3U)';
	TEXT   TAXON = 10 CHARACTER = 120 TEXT = 'Sun (1988, fig. 4)';
	TEXT   TAXON = 11 CHARACTER = 120 TEXT = No_mandible;
	TEXT   TAXON = 12 CHARACTER = 120 TEXT = UMZC_T910;
	TEXT   TAXON = 13 CHARACTER = 120 TEXT = NHMUK_PV_R_36995;
	TEXT   TAXON = 15 CHARACTER = 120 TEXT = 'Hopson (2014: fig. 14.7b,d)';
	TEXT   TAXON = 17 CHARACTER = 120 TEXT = ' GPIT/RE/09397';
	TEXT   TAXON = 18 CHARACTER = 120 TEXT = 'MNHN 1957-23';
	TEXT   TAXON = 28 CHARACTER = 120 TEXT = Changed_from_?_to_0.;
	TEXT   TAXON = 30 CHARACTER = 120 TEXT = Changred_from_?_to_0_after_von_Huene_1936;
	TEXT   TAXON = 38 CHARACTER = 120 TEXT = Changed_from_0_to_?._This_is_not_observable.;
	TEXT   TAXON = 60 CHARACTER = 120 TEXT = There_is_an_anterior_groove_but_interlocking_cannot_be_confirmed.;
	TEXT   TAXON = 61 CHARACTER = 120 TEXT = Changed_from_1_to_0._The_teeth_are_barely_in_contact.;

	TEXT   CHARACTER = 121 TEXT = 'Character proposed by Hopson and Kitching (2001, character 80). It is difficult to understand considering the score in their data matrix. They scored ? in Dvinia and Procynosuchus, which are known by complete dentition.  They scored present in some traversodontids: Megagomphodon hirschsoni, Luangwa, Massetognathus, Gomphodontosuchus, Exaeretodon and tritylodontids.  They scored absent in Pascualgnathus, Scalenodon, Trirachodon, Diademodon and all the sectorial toothed cynodonts. Several scores here are puzzling, like those of Pascualgnathus, Scalenodon, Dvinia and Procynosuchus. The score in tritylodontid is 1 if we consider the tritylodon postcanine as a gomphodont tooth.';
	TEXT   TAXON = 2 CHARACTER = 121 TEXT = _NHMUK__PV37054_;
	TEXT   TAXON = 7 CHARACTER = 121 TEXT = MB_R_1004.;
	TEXT   TAXON = 8 CHARACTER = 121 TEXT = 'BP/1/4658; Hendrickx et al. (2019, fig. 3K, 3Y, 3AA).';
	TEXT   TAXON = 9 CHARACTER = 121 TEXT = 'Hendrickx et al. (2019, fig. 3F, 3U)';
	TEXT   TAXON = 10 CHARACTER = 121 TEXT = ' IVPP V2339. Sun (1988, fig. 4). ';
	TEXT   TAXON = 12 CHARACTER = 121 TEXT = UMZC_T910;
	TEXT   TAXON = 13 CHARACTER = 121 TEXT = Entire_dentition_is_gomphodont;
	TEXT   TAXON = 15 CHARACTER = 121 TEXT = Entire_dentition_is_gomphodont.;
	TEXT   TAXON = 16 CHARACTER = 121 TEXT = Entire_dentition_is_gomphodont.;
	TEXT   TAXON = 17 CHARACTER = 121 TEXT = ' GPIT/RE/09397';
	TEXT   TAXON = 18 CHARACTER = 121 TEXT = ' BP/1/5395';
	TEXT   TAXON = 20 CHARACTER = 121 TEXT = Changed_from_?_to_1._But_note_that_in_juveniles_lower_posterior_postcanines_are_sectorial.;
	TEXT   TAXON = 27 CHARACTER = 121 TEXT = Changed_from_1_to_0;
	TEXT   TAXON = 30 CHARACTER = 121 TEXT = Changred_from_?_to_1_after_von_Huene_1936;
	TEXT   TAXON = 39 CHARACTER = 121 TEXT = Changed_from_?_to_0.;
	TEXT   TAXON = 43 CHARACTER = 121 TEXT = This_is_not_correct._Posterior_postcanines_are_expanded_but_not_gomphodont.;
	TEXT   TAXON = 44 CHARACTER = 121 TEXT = This_is_not_correct._Posterior_postcanines_are_expanded_but_not_gomphodont.;
	TEXT   TAXON = 45 CHARACTER = 121 TEXT = This_is_not_correct._Posterior_postcanines_are_expanded_but_not_gomphodont.;
	TEXT   TAXON = 53 CHARACTER = 121 TEXT = Changed_from_?_to_0.;

	TEXT   TAXON = 2 CHARACTER = 122 TEXT = 'Kemp (1979)';
	TEXT   TAXON = 5 CHARACTER = 122 TEXT = Consideirng_pattern_of_postcanines_it_is_scored_as_alternating._Tentative_score.;
	TEXT   TAXON = 8 CHARACTER = 122 TEXT = Changed_from_1_to_?_No_study_exists_about_tooth_replacement_in_Trirachodontids.;
	TEXT   TAXON = 9 CHARACTER = 122 TEXT = Changed_from_1_to_?_No_study_exists_about_tooth_replacement_in_Trirachodontids.;
	TEXT   TAXON = 11 CHARACTER = 122 TEXT = Considering_the_kind_of_different_pattern_of_the_known_upper_postcanines_we_leave_this_score_as_?.;
	TEXT   TAXON = 12 CHARACTER = 122 TEXT = This_is_inferred_because_it_is_traversodontid._;
	TEXT   TAXON = 13 CHARACTER = 122 TEXT = This_is_inferred_because_it_is_traversodontid._;
	TEXT   TAXON = 15 CHARACTER = 122 TEXT = This_is_inferred_because_it_is_traversodontid._;
	TEXT   TAXON = 16 CHARACTER = 122 TEXT = This_is_inferred_because_is_a_traversodontid._;
	TEXT   TAXON = 17 CHARACTER = 122 TEXT = Tentative_score._Inferred_as_traversodontid.;
	TEXT   TAXON = 18 CHARACTER = 122 TEXT = 'Tentative score. Inferred as the same replacement is recognized in all traversodontids and there is evidence in BP/1/5395 of a last traversodontid tooth in eruption.';
	TEXT   TAXON = 27 CHARACTER = 122 TEXT = Changed_from_?_to_1_after_Liu_and_Sues_2010.;
	TEXT   TAXON = 29 CHARACTER = 122 TEXT = After_scoring_by_Hopson_and_Kitching_2001.;
	TEXT   TAXON = 38 CHARACTER = 122 TEXT = Changed_from_0_to_?._This_is_unknown.;
	TEXT   TAXON = 59 CHARACTER = 122 TEXT = Possibly_alternated_with_evidence_of_replacement_in_some_elements_of_the_series.;
	TEXT   TAXON = 61 CHARACTER = 122 TEXT = Changed_from_0_to_?._Soares_et_al_interpret_that_some_teeth_are_lost_and_added_at_the_posterior_end_whereas_others_are_replaced.;

	TEXT   TAXON = 1 CHARACTER = 123 TEXT = Scored_considering_the_presence_of_relativelly_simple_sectorial_teeth.;
	TEXT   TAXON = 2 CHARACTER = 123 TEXT = 'There is no wear facets in the dentition. orthal movement was interpreted by Crompton (1972) and Kemp (1979).';
	TEXT   TAXON = 5 CHARACTER = 123 TEXT = Inferred_after_postcanine_pattern.;
	TEXT   TAXON = 11 CHARACTER = 123 TEXT = 'Considering the kind of different pattern of the known upper postcanines, inference on the morphology of the lower postcanine is not certain. Because of this we prefer to score a ? here.';
	TEXT   TAXON = 12 CHARACTER = 123 TEXT = Condition_in_traversodontid_in_which_there_is_a_small_anterior_movement_until_the_contact_of_the_transverse_crest_of_the_postcanines._By_inference_could_be_applied_for_any_traversodontid.;
	TEXT   TAXON = 13 CHARACTER = 123 TEXT = Condition_in_traversodontid_in_which_there_is_a_small_anterior_movement_until_the_contact_of_the_transverse_crest_of_the_postcanines._By_inference_could_be_applied_for_any_traversodontid.;
	TEXT   TAXON = 14 CHARACTER = 123 TEXT = Condition_in_traversodontid_in_which_there_is_a_small_anterior_movement_until_the_contact_of_the_transverse_crest_of_the_postcanines._By_inference_could_be_applied_for_any_traversodontid.;
	TEXT   TAXON = 15 CHARACTER = 123 TEXT = Condition_in_traversodontid_in_which_there_is_a_small_anterior_movement_until_the_contact_of_the_transverse_crest_of_the_postcanines._By_inference_could_be_applied_for_any_traversodontid.;
	TEXT   TAXON = 16 CHARACTER = 123 TEXT = Condition_in_traversodontid_in_which_there_is_a_small_anterior_movement_until_the_contact_of_the_transverse_crest_of_the_postcanines._By_inference_could_be_applied_for_any_traversodontid.;
	TEXT   TAXON = 17 CHARACTER = 123 TEXT = Condition_in_traversodontid_in_which_there_is_a_small_anterior_movement_until_the_contact_of_the_transverse_crest_of_the_postcanines._By_inference_could_be_applied_for_any_traversodontid.;
	TEXT   TAXON = 18 CHARACTER = 123 TEXT = Condition_in_traversodontid_in_which_there_is_a_small_anterior_movement_until_the_contact_of_the_transverse_crest_of_the_postcanines._By_inference_could_be_applied_for_any_traversodontid.;
	TEXT   TAXON = 20 CHARACTER = 123 TEXT = Changed_from_?_to_1;
	TEXT   TAXON = 21 CHARACTER = 123 TEXT = Changed_from_?_to_1.;
	TEXT   TAXON = 22 CHARACTER = 123 TEXT = Changed_from_?_to_1._;
	TEXT   TAXON = 27 CHARACTER = 123 TEXT = Changed_from_?_to_1;
	TEXT   TAXON = 28 CHARACTER = 123 TEXT = Changed_from_?_to_1.;
	TEXT   TAXON = 30 CHARACTER = 123 TEXT = Changed_from_?_to_1.;
	TEXT   TAXON = 32 CHARACTER = 123 TEXT = Changed_from_?_to_0;
	TEXT   TAXON = 35 CHARACTER = 123 TEXT = Changed_from_?_to_1;
	TEXT   TAXON = 36 CHARACTER = 123 TEXT = Changed_from_?_to_1;
	TEXT   TAXON = 46 CHARACTER = 123 TEXT = Changed_from_?_to_0.;
	TEXT   TAXON = 48 CHARACTER = 123 TEXT = Changed_from_?_to_0;
	TEXT   TAXON = 49 CHARACTER = 123 TEXT = Changed_from_2_to_0.;
	TEXT   TAXON = 50 CHARACTER = 123 TEXT = Changed_from_2_to_0.;
	TEXT   TAXON = 52 CHARACTER = 123 TEXT = Changed_from_?_to_0.;
	TEXT   TAXON = 53 CHARACTER = 123 TEXT = Changed_from_?_to_0.;
	TEXT   TAXON = 54 CHARACTER = 123 TEXT = Changed_from_?_to_0;
	TEXT   TAXON = 55 CHARACTER = 123 TEXT = Changed_from_?_to_1.;
	TEXT   TAXON = 57 CHARACTER = 123 TEXT = Changed_form_?_to_0;
	TEXT   TAXON = 58 CHARACTER = 123 TEXT = Changed_from_?_to_0;
	TEXT   TAXON = 60 CHARACTER = 123 TEXT = Changed_form_?_to_0._Probably_orthal_movement.;
	TEXT   TAXON = 61 CHARACTER = 123 TEXT = Changed_from_?_to_0.;
	TEXT   TAXON = 68 CHARACTER = 123 TEXT = Dorsomedial_movement;

	TEXT   TAXON = 2 CHARACTER = 124 TEXT = 'RC 92, NHMUK  PV37054 ';
	TEXT   TAXON = 3 CHARACTER = 124 TEXT = 'Parrington (1934, text-fig. 3); Jenkins (1971, fig. 3A, 3B)';
	TEXT   TAXON = 4 CHARACTER = 124 TEXT = 'Jenkins (1971, fig. 12B, 12C)';
	TEXT   TAXON = 6 CHARACTER = 124 TEXT = 'Seeley (1895, fig. 13, fig. 14)';
	TEXT   TAXON = 7 CHARACTER = 124 TEXT = 'AM 458, Gaetano et al. (2018, fig. 2).';
	TEXT   TAXON = 8 CHARACTER = 124 TEXT = 'CGP 1/79';
	TEXT   TAXON = 44 CHARACTER = 124 TEXT = Changed_from_?_to_1.;
	TEXT   TAXON = 55 CHARACTER = 124 TEXT = After_UMCZ_T905;

	TEXT   TAXON = 1 CHARACTER = 125 TEXT = From_photo_of_the_holotype.;
	TEXT   TAXON = 2 CHARACTER = 125 TEXT = ' NHMUK  PV37054; Kemp (1980, fig. 1) ';
	TEXT   TAXON = 3 CHARACTER = 125 TEXT = 'Butler et al. (2018, fig. 4A, 4C).';
	TEXT   TAXON = 4 CHARACTER = 125 TEXT = 'Jenkins (1971, fig. 2A, 2B)';
	TEXT   TAXON = 6 CHARACTER = 125 TEXT = 'Seeley (1895, Figs. 15, 16).';
	TEXT   TAXON = 7 CHARACTER = 125 TEXT = 'USNM V23352, Gaetano et al. (2018, fig. 2A)';
	TEXT   TAXON = 44 CHARACTER = 125 TEXT = Changed_from_?_to_1.;
	TEXT   TAXON = 55 CHARACTER = 125 TEXT = After_UMCZ_T905;

	TEXT   TAXON = 2 CHARACTER = 126 TEXT = _NHMUK__PV37054_;
	TEXT   TAXON = 3 CHARACTER = 126 TEXT = 'Butler et al (2018, figs. 2, 3)';
	TEXT   TAXON = 4 CHARACTER = 126 TEXT = 'Jenkins (1971, fig. 12C).';
	TEXT   TAXON = 6 CHARACTER = 126 TEXT = NHMUK_R2571;
	TEXT   TAXON = 7 CHARACTER = 126 TEXT = USNM_V23352;
	TEXT   TAXON = 8 CHARACTER = 126 TEXT = 'CGP 1/79';
	TEXT   TAXON = 25 CHARACTER = 126 TEXT = Changed_from_?_to_0.;

	TEXT   TAXON = 2 CHARACTER = 127 TEXT = ' NHMUK  PV37054, RC 92 ';
	TEXT   TAXON = 3 CHARACTER = 127 TEXT = 'Butler et al (2019, figs. 2, 3)';
	TEXT   TAXON = 4 CHARACTER = 127 TEXT = 'Jenkins (1971, fig. 12C)';
	TEXT   TAXON = 6 CHARACTER = 127 TEXT = NHMUK_R2571;
	TEXT   TAXON = 7 CHARACTER = 127 TEXT = 'Changed from 1 to ? It was scored present as Brink (1955) by Liu and Olsen (2010). Identity of the material as Diademodon was questioned by Gaetano et al. (2018).';
	TEXT   TAXON = 8 CHARACTER = 127 TEXT = NMQR_3521;
	TEXT   TAXON = 13 CHARACTER = 127 TEXT = 'Kemp (1980, fig. 16)';
	TEXT   TAXON = 20 CHARACTER = 127 TEXT = Changed_from_?_to_1;
	TEXT   TAXON = 31 CHARACTER = 127 TEXT = 'Changed from ? to 0 (Agustin)';
	TEXT   TAXON = 38 CHARACTER = 127 TEXT = Changed_from_1_to_?._No_postcranium_preserved.;
	TEXT   TAXON = 55 CHARACTER = 127 TEXT = Changed_from_?_to_1;

	TEXT   TAXON = 2 CHARACTER = 128 TEXT = _NHMUK__PV37054_;
	TEXT   TAXON = 3 CHARACTER = 128 TEXT = 'BP/1/5064';
	TEXT   TAXON = 4 CHARACTER = 128 TEXT = 'BP/1/5905, AMM 4283';
	TEXT   TAXON = 6 CHARACTER = 128 TEXT = 'Abdala (1999)';
	TEXT   TAXON = 7 CHARACTER = 128 TEXT = 'Gaetano et al. (2018).';
	TEXT   TAXON = 8 CHARACTER = 128 TEXT = NMQR_3521;
	TEXT   TAXON = 13 CHARACTER = 128 TEXT = 'Kemp (1980, fig. 17)';
	TEXT   TAXON = 27 CHARACTER = 128 TEXT = Changed_from_?_to_0;
	TEXT   TAXON = 29 CHARACTER = 128 TEXT = After_Hopson_and_Kitching_2001_scoring.;
	TEXT   TAXON = 30 CHARACTER = 128 TEXT = Changred_from_?_to_0_after_von_Huene_1936;
	TEXT   TAXON = 38 CHARACTER = 128 TEXT = Changed_from_0_to_?._No_postcranium_preserved.;
	TEXT   TAXON = 55 CHARACTER = 128 TEXT = Changed_from_?_to_0_after_UMCZ_T905;

	TEXT   TAXON = 2 CHARACTER = 129 TEXT = ' NHMUK  PV37054, RC 92 ';
	TEXT   TAXON = 3 CHARACTER = 129 TEXT = 'Butler et al (2018, fig. 1)';
	TEXT   TAXON = 4 CHARACTER = 129 TEXT = 'Jenkins (1971, fig. 12)';
	TEXT   TAXON = 6 CHARACTER = 129 TEXT = 'Seeley (1895, figs. 17, 18) ';
	TEXT   TAXON = 7 CHARACTER = 129 TEXT = USNM_V23352;
	TEXT   TAXON = 8 CHARACTER = 129 TEXT = NMQR_3521;
	TEXT   TAXON = 9 CHARACTER = 129 TEXT = NMQR_3281;
	TEXT   TAXON = 12 CHARACTER = 129 TEXT = 'Crompton (1955, 653): A few expanded lumbar ribs are preserved and these do not appear to differ from those of C. metabolus. Crompton (1995) numerous postcranial fragments coming from site B29. In this site the remians of S. angustifrons aremuch numerous compared with that of other cynodonts also known from that site (Aleodon and three indeterminated mandibles). because of this  they are tentatively identified as pertaining to Scalenodon andgustifrons.';
	TEXT   TAXON = 13 CHARACTER = 129 TEXT = NHMUK_PV_R_36995;
	TEXT   TAXON = 27 CHARACTER = 129 TEXT = Changed_from_?_to_0.;
	TEXT   TAXON = 30 CHARACTER = 129 TEXT = Changred_from_?_to_1_after_von_Huene_1936;
	TEXT   TAXON = 33 CHARACTER = 129 TEXT = 'Changed from 0 to ? (no ribs published)';
	TEXT   TAXON = 36 CHARACTER = 129 TEXT = 'Changed from 0/1 to 1';
	TEXT   TAXON = 39 CHARACTER = 129 TEXT = Changed_from_1_to_0.;
	TEXT   TAXON = 51 CHARACTER = 129 TEXT = I_was_unable_to_check_this.;

	TEXT   TAXON = 2 CHARACTER = 130 TEXT = ' NHMUK  PV37054, RC 92 ';
	TEXT   TAXON = 3 CHARACTER = 130 TEXT = 'Butler et al (2018, figs. 1, 3B)';
	TEXT   TAXON = 4 CHARACTER = 130 TEXT = 'Jenkins (1971, fig. 12)';
	TEXT   TAXON = 6 CHARACTER = 130 TEXT = 'Jenkins (1971, fig. 15A).';
	TEXT   TAXON = 7 CHARACTER = 130 TEXT = USNM_V23352;
	TEXT   TAXON = 8 CHARACTER = 130 TEXT = 'CGP 1/79 ';
	TEXT   TAXON = 9 CHARACTER = 130 TEXT = NMQR_3281;
	TEXT   TAXON = 13 CHARACTER = 130 TEXT = NHMUK_PV_R_36995;
	TEXT   TAXON = 23 CHARACTER = 130 TEXT = Changed_from_0_to_?;
	TEXT   TAXON = 38 CHARACTER = 130 TEXT = Changed_from_0_to_?._No_postcranium_preserved.;
	TEXT   TAXON = 44 CHARACTER = 130 TEXT = Changed_from_0_to_?;
	TEXT   TAXON = 55 CHARACTER = 130 TEXT = Changed_from_1_to_?;
	TEXT   TAXON = 59 CHARACTER = 130 TEXT = Changed_from_0_to_?._This_region_is_preserved.;

	TEXT   TAXON = 2 CHARACTER = 131 TEXT = ' NHMUK  PV37054, Kemp (1980, fig. 7), RC 92';
	TEXT   TAXON = 3 CHARACTER = 131 TEXT = 'Changed from 0 to 1. Butler et al. (2018, 10): In anterior view, the anterior margin forms a noticeable convexity, which is directed laterally where the acromial area is located (Fig. 6B). Butler (2009) described the acromion process in specimen NMQR 135 as a thickening on the averted edge of the scapula that terminates in a small protrusion anteriorly. Jenkins (1971) noted that the acromion process was not developed in Thrinaxodon, because in all well-preserved specimens the averted edge is very thin and appears complete. However, he did describe a local thickening of the bone edge that could represent the point of acromioclavocular articulation. ^n^nWe score presence of a proper process because appears well developed in NMQR 860, on of the largest specimen of the taxon.';
	TEXT   TAXON = 4 CHARACTER = 131 TEXT = 'Jenkins (1971, Fig. 18). SAM-PK-K1395. However in BP/1/7199 the acromial process seems to be present. Changed from 0 to 1. Tentative score.';
	TEXT   TAXON = 6 CHARACTER = 131 TEXT = UCMP_42749;
	TEXT   TAXON = 7 CHARACTER = 131 TEXT = 'Changed from 1 to 0, after Gaetano et al. (2018).';
	TEXT   TAXON = 8 CHARACTER = 131 TEXT = NMQR_3521;
	TEXT   TAXON = 13 CHARACTER = 131 TEXT = NHMUK_PV_R_36995;
	TEXT   TAXON = 27 CHARACTER = 131 TEXT = Changed_from_?_to_1;
	TEXT   TAXON = 29 CHARACTER = 131 TEXT = After_Hopson_and_Kitching_2001_scoring.;
	TEXT   TAXON = 30 CHARACTER = 131 TEXT = Changred_from_?_to_1_after_von_Huene_1936;
	TEXT   TAXON = 38 CHARACTER = 131 TEXT = Changed_from_1_to_?._No_postcranium_preserved.;
	TEXT   TAXON = 51 CHARACTER = 131 TEXT = I_was_unable_to_check_this.;
	TEXT   TAXON = 55 CHARACTER = 131 TEXT = 'Changed from ? to 1 after Sidor and Hopson, 2018.';

	TEXT   TAXON = 2 CHARACTER = 132 TEXT = 'Change score from 0 to 1, after RC 92, that show complete scapula, better preserved than  NHMUK  PV37054 and in one case it is clear the presence of the constriction following the acromial area of the lamina.';
	TEXT   TAXON = 3 CHARACTER = 132 TEXT = Changed__from_0_to_1_based_on_NMQR_860;
	TEXT   TAXON = 4 CHARACTER = 132 TEXT = 'BP/1/7199';
	TEXT   TAXON = 6 CHARACTER = 132 TEXT = Changed_from_0_to_1_after_UCMP_42749;
	TEXT   TAXON = 7 CHARACTER = 132 TEXT = 'Gaetano et al. (2018).';
	TEXT   TAXON = 8 CHARACTER = 132 TEXT = 'Changed from 0 to 1 after NMQR 3521 (contra Liu and Olsen, 2010).';
	TEXT   TAXON = 13 CHARACTER = 132 TEXT = NHMUK_PV_R_36995;
	TEXT   TAXON = 20 CHARACTER = 132 TEXT = Changed_from_?_to_0;
	TEXT   TAXON = 27 CHARACTER = 132 TEXT = Changed_from_?_to_1;
	TEXT   TAXON = 30 CHARACTER = 132 TEXT = Changred_from_?_to_1_after_von_Huene_1936;
	TEXT   TAXON = 38 CHARACTER = 132 TEXT = Changed_from_1_to_?._No_postcranium_preserved.;
	TEXT   TAXON = 55 CHARACTER = 132 TEXT = 'Changed from ? to 1 after Sidor and Hopson, 2018.';

	TEXT   CHARACTER = 133 TEXT = 'This is introduced by Hopson and Kitching (2001, character 87). The elongation is scored as present only in Morganucodon and Pachygenelus. It is a clear extension observed in Morganucodon (Jenkins and Parrington, 1976, fig. 4). ';
	TEXT   TAXON = 2 CHARACTER = 133 TEXT = ' NHMUK  PV37054, RC 92 ';
	TEXT   TAXON = 19 CHARACTER = 133 TEXT = Changed_from_0_to_1;
	TEXT   TAXON = 27 CHARACTER = 133 TEXT = Changed_from_?_to_1;
	TEXT   TAXON = 29 CHARACTER = 133 TEXT = After_Hopson_and_Kitching_2001_scoring.;
	TEXT   TAXON = 30 CHARACTER = 133 TEXT = Changred_from_?_to_0_after_von_Huene_1936;
	TEXT   TAXON = 36 CHARACTER = 133 TEXT = Changed_from_?_to_0;
	TEXT   TAXON = 38 CHARACTER = 133 TEXT = Changed_from_0_to_?._No_postcranium_preserved.;
	TEXT   TAXON = 47 CHARACTER = 133 TEXT = Changed_from_1_to_0.;
	TEXT   TAXON = 55 CHARACTER = 133 TEXT = 'Changed from ? to 0 after Sidor and Hopson, 2018.';

	TEXT   TAXON = 2 CHARACTER = 134 TEXT = ' NHMUK  PV37054, RC 92 ';
	TEXT   TAXON = 3 CHARACTER = 134 TEXT = NMQR_860;
	TEXT   TAXON = 4 CHARACTER = 134 TEXT = 'SAM-PK-K 1395';
	TEXT   TAXON = 6 CHARACTER = 134 TEXT = NHMUK_R2571;
	TEXT   TAXON = 8 CHARACTER = 134 TEXT = NMQR_3521;
	TEXT   TAXON = 27 CHARACTER = 134 TEXT = Changed_from_?_to_1;
	TEXT   TAXON = 29 CHARACTER = 134 TEXT = After_Hopson_and_Kitching_2001_scoring.;
	TEXT   TAXON = 44 CHARACTER = 134 TEXT = Changed_from_?_to_1;
	TEXT   TAXON = 51 CHARACTER = 134 TEXT = I_was_unable_to_check_this.;

	TEXT   TAXON = 2 CHARACTER = 135 TEXT = _NHMUK__PV37054;
	TEXT   TAXON = 3 CHARACTER = 135 TEXT = 'Butler et al. (2019, fig. 7E).';
	TEXT   TAXON = 4 CHARACTER = 135 TEXT = 'BP/1/7199';
	TEXT   TAXON = 6 CHARACTER = 135 TEXT = UCMP_42749;
	TEXT   TAXON = 8 CHARACTER = 135 TEXT = NMQR_3521._Coracoid_is_not_visiblethen_this_is_inferred._Tentative_score._;
	TEXT   TAXON = 23 CHARACTER = 135 TEXT = Changed_from_0_to_?;
	TEXT   TAXON = 29 CHARACTER = 135 TEXT = After_Hopson_and_Kitching_2001_scoring.;
	TEXT   TAXON = 36 CHARACTER = 135 TEXT = Changed_from_?_to_1;

	TEXT   TAXON = 2 CHARACTER = 136 TEXT = ' NHMUK  PV37054, RC 92 ';
	TEXT   TAXON = 3 CHARACTER = 136 TEXT = 'Butler et al. (2018, fig. 9)';
	TEXT   TAXON = 4 CHARACTER = 136 TEXT = 'SAM-K-K1395';
	TEXT   TAXON = 5 CHARACTER = 136 TEXT = TM_25;
	TEXT   TAXON = 6 CHARACTER = 136 TEXT = 'Changed from 0 to 0 and 1 after Wynd et al., (2019): As with the humerus described by Abdala (1999), both humeri assigned to NMT RB459 lack an ectepicondylar foramen. This contrasts with the condition figured by Jenkins (1971), where an ectepicondylar foramen is present. Importantly, the humerus described by Abdala (1999) was associated with a skull, whereas the material described by Jenkins (1971) came from a bonebed containing both Cynognathus and Diademodon cranial elements, throwing into doubt the taxonomic identification of the postcrania. It is tempting to use the lack of an ectepicondylar foramen as a diagnostic for Cynognathus, but the Zambian material described below complicates this proposition.';
	TEXT   TAXON = 7 CHARACTER = 136 TEXT = USNM_V23352;
	TEXT   TAXON = 8 CHARACTER = 136 TEXT = NMQR_3521;
	TEXT   TAXON = 13 CHARACTER = 136 TEXT = NHMUK_PV_R_36995;
	TEXT   TAXON = 26 CHARACTER = 136 TEXT = Changed_from_1_to_0_after_Martinelli_et_al_2016.;
	TEXT   TAXON = 27 CHARACTER = 136 TEXT = Changed_from_?_to_1;
	TEXT   TAXON = 30 CHARACTER = 136 TEXT = Changred_from_?_to_1_after_von_Huene_1936;
	TEXT   TAXON = 31 CHARACTER = 136 TEXT = Changed_from_1_to_0;
	TEXT   TAXON = 33 CHARACTER = 136 TEXT = 'Changed from 0 to ? (no humerus published)';
	TEXT   TAXON = 38 CHARACTER = 136 TEXT = Changed_from_0_to_?._No_postcranium_preserved.;
	TEXT   TAXON = 44 CHARACTER = 136 TEXT = Changed_from_?_to_1;
	TEXT   TAXON = 49 CHARACTER = 136 TEXT = Changed_from_1_to_?;

	TEXT   TAXON = 2 CHARACTER = 137 TEXT = ' There is no olecranon en NHMUK  PV37054 but it seems to be present in RC 92, altough clearly as not developed as for example in Oligokyphus. Scored as 0 by Hopson and Kitching (2001) and Liu and Olson (2010). There is a third specimen with ulna at the BP collection. Need to check';
	TEXT   TAXON = 3 CHARACTER = 137 TEXT = 'Butler et al. (2019, 12).';
	TEXT   TAXON = 4 CHARACTER = 137 TEXT = 'SAM-K-K1395';
	TEXT   TAXON = 6 CHARACTER = 137 TEXT = 'BP/1/1675 (Jenkins, 1971, fig. 31). Tentative score identified as ?Cynognathus (?Diademodon) by Jenkins (1971).';
	TEXT   TAXON = 7 CHARACTER = 137 TEXT = USNM_23352;
	TEXT   TAXON = 8 CHARACTER = 137 TEXT = NMQR_3521;
	TEXT   TAXON = 13 CHARACTER = 137 TEXT = NHMUK_PV_R_36995;
	TEXT   TAXON = 20 CHARACTER = 137 TEXT = Changed_from_?_to_0;
	TEXT   TAXON = 27 CHARACTER = 137 TEXT = Changed_from_?_to_0;
	TEXT   TAXON = 39 CHARACTER = 137 TEXT = Changed_from_1_to_0;
	TEXT   TAXON = 44 CHARACTER = 137 TEXT = Changed_from_?_to_1;
	TEXT   TAXON = 55 CHARACTER = 137 TEXT = 'Changed from ? to 1 after C. metabolus by Sidor and Hopson, 2018.';

	TEXT   TAXON = 2 CHARACTER = 138 TEXT = RC_92_;
	TEXT   TAXON = 3 CHARACTER = 138 TEXT = 'Butler et al. (2019, 14): The inferred phalangeal formula for SAM-PK-K10465 (lacking disc-like phalanges) is ?2-3-3-3-?3. In contrast, the presence of a disc-like phalanx in digit IV of NMQR 3716 followed by a nonungueal phalanx indicates the putative presence of four phalanges in the digit. Finally, even when there is a disc-like phalanx in digit III of SAM-PK-K10468, the evidence shows that there were only three phalanges in the digit.';
	TEXT   TAXON = 6 CHARACTER = 138 TEXT = 'There is not currently known articulated manus of Cynognathus. Circumstancial evidence proposed by Jenkins (1971, 129) is the absence of disc-like phalanges in the extensive sample of associated postcranial elements that he described as ?Cynognathus (?Diademodon). This is accepted here. Tentative score.';
	TEXT   TAXON = 7 CHARACTER = 138 TEXT = USNM_23352;
	TEXT   TAXON = 8 CHARACTER = 138 TEXT = Changed_from_1_to_?_No_articulated_manus_of_Trirachodon_is_known.;
	TEXT   TAXON = 23 CHARACTER = 138 TEXT = Changed_from_?_to_1._No_discoidal_phalanges._I_am_not_sure_about_the_asignation_of_the_specimen;
	TEXT   TAXON = 39 CHARACTER = 138 TEXT = Changed_from_?_to_1.;
	TEXT   TAXON = 55 CHARACTER = 138 TEXT = Changed_from_?_to_1_after_UMCZ_T905;

	TEXT   TAXON = 2 CHARACTER = 139 TEXT = RC_92;
	TEXT   TAXON = 3 CHARACTER = 139 TEXT = 'Butler et al. (2019, 14): The inferred phalangeal formula for SAM-PK-K10465 (lacking disc-like phalanges) is ?2-3-3-3-?3. In contrast, the presence of a disc-like phalanx in digit IV of NMQR 3716 followed by a nonungueal phalanx indicates the putative presence of four phalanges in the digit. Finally, even when there is a disc-like phalanx in digit III of SAM-PK-K10468, the evidence shows that there were only three phalanges in the digit.';
	TEXT   TAXON = 6 CHARACTER = 139 TEXT = 'There is not currently known articulated manus of Cynognathus. Circumstancial evidence proposed by Jenkins (1971, 129) is the absence of disc-like phalanges in the extensive sample of associated postcranial elements that he described as ?Cynognathus (?Diademodon). This is accepted here. Tentative score.';
	TEXT   TAXON = 7 CHARACTER = 139 TEXT = 'There is not currently known articulated fourth digit of Diademodon. Circumstancial evidence proposed by Jenkins (1971, 129) is the absence of disc-like phalanges in the extensive sample of associated postcranial elements that he described as ?Cynognathus (?Diademodon). This is accepted here. Tentative score.';
	TEXT   TAXON = 8 CHARACTER = 139 TEXT = Changed_from_1_to_?_No_articulated_manus_of_Trirachodon_is_known.;
	TEXT   TAXON = 23 CHARACTER = 139 TEXT = Changed_from_?_to_2._No_discoidal_phalanges._I_am_not_sure_about_the_asignation_of_the_specimen;
	TEXT   TAXON = 39 CHARACTER = 139 TEXT = Changed_from_?_to_2.;
	TEXT   TAXON = 55 CHARACTER = 139 TEXT = Probably_3_phalanges_in_digit_IV_according_to_UMCZ_T905._Changed_from_?_to_2;

	TEXT   TAXON = 2 CHARACTER = 140 TEXT = ' NHMUK  PV37054, RC 92 ';
	TEXT   TAXON = 3 CHARACTER = 140 TEXT = 'Butler et al. (2019, fig. 12A, 12B)';
	TEXT   TAXON = 4 CHARACTER = 140 TEXT = 'BP/1/5208';
	TEXT   TAXON = 6 CHARACTER = 140 TEXT = NHMUK_R2571;
	TEXT   TAXON = 7 CHARACTER = 140 TEXT = USNM_23352;
	TEXT   TAXON = 8 CHARACTER = 140 TEXT = NMQR_3521;
	TEXT   TAXON = 9 CHARACTER = 140 TEXT = NMQR_3281;
	TEXT   TAXON = 13 CHARACTER = 140 TEXT = NHMUK_PV_R_36995;
	TEXT   TAXON = 23 CHARACTER = 140 TEXT = I_am_not_sure_about_the_asignation_of_the_specimen;
	TEXT   TAXON = 38 CHARACTER = 140 TEXT = Changed_from_0to_?._No_postcranium_preserved.;
	TEXT   TAXON = 47 CHARACTER = 140 TEXT = I_was_unable_to_check_this_scoring;
	TEXT   TAXON = 55 CHARACTER = 140 TEXT = After_NHCC_LB28;

	TEXT   TAXON = 2 CHARACTER = 141 TEXT = ' NHMUK  PV37054, RC 92 ';
	TEXT   TAXON = 3 CHARACTER = 141 TEXT = 'Butler et al. (2019, fig. 12B)';
	TEXT   TAXON = 4 CHARACTER = 141 TEXT = 'BP/1/5208; BP/1/7199';
	TEXT   TAXON = 6 CHARACTER = 141 TEXT = NHMUK_R2571;
	TEXT   TAXON = 7 CHARACTER = 141 TEXT = USNM_23352;
	TEXT   TAXON = 8 CHARACTER = 141 TEXT = NMQR_3521;
	TEXT   TAXON = 9 CHARACTER = 141 TEXT = NMQR_3281;
	TEXT   TAXON = 12 CHARACTER = 141 TEXT = Changed_from_1_to_?_No_preserved_ilium_known.;
	TEXT   TAXON = 13 CHARACTER = 141 TEXT = NHMUK_PV_R_36995;
	TEXT   TAXON = 20 CHARACTER = 141 TEXT = Changed_from_?_to_2;
	TEXT   TAXON = 23 CHARACTER = 141 TEXT = Changed_from_?_to_1._I_am_not_sure_about_the_asignation_of_the_specimen;
	TEXT   TAXON = 36 CHARACTER = 141 TEXT = Changed_from_?_to_2.;
	TEXT   TAXON = 47 CHARACTER = 141 TEXT = I_was_unable_to_check_this_scoring;
	TEXT   TAXON = 55 CHARACTER = 141 TEXT = Changed_from_?_to_1_after_C._metabolus_NHCC_LB28;

	TEXT   TAXON = 2 CHARACTER = 142 TEXT = ' NHMUK  PV37054, RC 92 ';
	TEXT   TAXON = 3 CHARACTER = 142 TEXT = 'Butler et al. (2019, fig. 12B)';
	TEXT   TAXON = 4 CHARACTER = 142 TEXT = 'BP/1/5208; BP/1/7199';
	TEXT   TAXON = 6 CHARACTER = 142 TEXT = NHMUK_R2571;
	TEXT   TAXON = 7 CHARACTER = 142 TEXT = USNM_23352;
	TEXT   TAXON = 8 CHARACTER = 142 TEXT = NMQR_3521;
	TEXT   TAXON = 9 CHARACTER = 142 TEXT = NMQR_3281;
	TEXT   TAXON = 13 CHARACTER = 142 TEXT = NHMUK_PV_R_36995;
	TEXT   TAXON = 23 CHARACTER = 142 TEXT = I_am_not_sure_about_the_asignation_of_the_specimen;
	TEXT   TAXON = 47 CHARACTER = 142 TEXT = I_was_unable_to_check_this_scoring;
	TEXT   TAXON = 55 CHARACTER = 142 TEXT = After_NHCC_LB28;

	TEXT   TAXON = 2 CHARACTER = 143 TEXT = ' NHMUK  PV37054, RC 92 ';
	TEXT   TAXON = 3 CHARACTER = 143 TEXT = 'Butler et al. (2019, fig. 12B';
	TEXT   TAXON = 4 CHARACTER = 143 TEXT = 'BP/1/5208; BP/1/7199';
	TEXT   TAXON = 6 CHARACTER = 143 TEXT = NHMUK_R2571;
	TEXT   TAXON = 7 CHARACTER = 143 TEXT = USNM_23352;
	TEXT   TAXON = 8 CHARACTER = 143 TEXT = Changed_from_?_to_0_after_NMQR_3521;
	TEXT   TAXON = 9 CHARACTER = 143 TEXT = NMQR_3281;
	TEXT   TAXON = 13 CHARACTER = 143 TEXT = NHMUK_PV_R_36995;
	TEXT   TAXON = 20 CHARACTER = 143 TEXT = 'Variable sensu Liu and Powell 2009. Changed from ? to 0/1';
	TEXT   TAXON = 23 CHARACTER = 143 TEXT = Changed_from_?_to_1._I_am_not_sure_about_the_asignation_of_the_specimen;
	TEXT   TAXON = 47 CHARACTER = 143 TEXT = I_was_unable_to_check_this_scoring;
	TEXT   TAXON = 55 CHARACTER = 143 TEXT = Changed_from_?_to_0_after_C._metabolus_NHCC_LB28;

	TEXT   TAXON = 2 CHARACTER = 144 TEXT = _NHMUK__PV37054;
	TEXT   TAXON = 3 CHARACTER = 144 TEXT = 'Butler et al. (2019, fig. 12B)';
	TEXT   TAXON = 4 CHARACTER = 144 TEXT = 'BP/1/5208; BP/1/7199';
	TEXT   TAXON = 6 CHARACTER = 144 TEXT = NHMUK_R2571;
	TEXT   TAXON = 7 CHARACTER = 144 TEXT = USNM_23352;
	TEXT   TAXON = 8 CHARACTER = 144 TEXT = NMQR_3521;
	TEXT   TAXON = 9 CHARACTER = 144 TEXT = Changed_from_?_to_0_based_on_NMQR_3281;
	TEXT   TAXON = 13 CHARACTER = 144 TEXT = NHMUK_PV_R_36995;
	TEXT   TAXON = 23 CHARACTER = 144 TEXT = I_am_not_sure_about_the_asignation_of_the_specimen;
	TEXT   TAXON = 29 CHARACTER = 144 TEXT = Changed_from_0_to_?.;
	TEXT   TAXON = 43 CHARACTER = 144 TEXT = Changed_from_?_to_1;
	TEXT   TAXON = 47 CHARACTER = 144 TEXT = I_was_unable_to_check_this_scoring;
	TEXT   TAXON = 55 CHARACTER = 144 TEXT = Changed_from_?_to_0.;

	TEXT   CHARACTER = 145 TEXT = 'Character introduced by Rowe (1988, character 139). The foramen is not always rounded, then it would be worth to consider the anteroposterior length of the foramen, in relation to the anteroposterior length of the acetabulum. For example the dorsoventral length of the obturator foramen in Thrinaxodon seems to be much longer than the anteroposterior length (BP/1/7199).';
	TEXT   TAXON = 2 CHARACTER = 145 TEXT = ' NHMUK  PV37054, RC 92 ';
	TEXT   TAXON = 3 CHARACTER = 145 TEXT = 'Butler et al. (2018, fig. 12B, 12C).';
	TEXT   TAXON = 4 CHARACTER = 145 TEXT = 'AMMM 5265; BP/1/7199';
	TEXT   TAXON = 6 CHARACTER = 145 TEXT = NHMUK_R2571;
	TEXT   TAXON = 7 CHARACTER = 145 TEXT = USNM_V23352;
	TEXT   TAXON = 8 CHARACTER = 145 TEXT = Changed_from_0_to_?_The_foramen_is_not_visible_in_NMQR_3521.;
	TEXT   TAXON = 9 CHARACTER = 145 TEXT = NMQR_3281._Tentative_score.;
	TEXT   TAXON = 13 CHARACTER = 145 TEXT = NHMUK_PV_R_36995;
	TEXT   TAXON = 23 CHARACTER = 145 TEXT = I_am_not_sure_about_the_asignation_of_the_specimen;
	TEXT   TAXON = 31 CHARACTER = 145 TEXT = 'Changed from ? to 1 (Agustin)';
	TEXT   TAXON = 47 CHARACTER = 145 TEXT = I_was_unable_to_check_this_scoring;
	TEXT   TAXON = 59 CHARACTER = 145 TEXT = Changed_from_1_to_?._Not_preserved;

	TEXT   CHARACTER = 146 TEXT = 'Proposed originally by Hopson and Kitching (2001, character 97). It is comparing a diameter with a length, then it should be changed to maximum length of acetabulum.';
	TEXT   TAXON = 2 CHARACTER = 146 TEXT = 'RC 92: 1.29 (measured after a photo of the right side, using digimizer).';
	TEXT   TAXON = 3 CHARACTER = 146 TEXT = 'Butler et al. (2018, fig. 12B, 12C)';
	TEXT   TAXON = 4 CHARACTER = 146 TEXT = AMMM_5265;
	TEXT   TAXON = 6 CHARACTER = 146 TEXT = NHMUK_R2571;
	TEXT   TAXON = 7 CHARACTER = 146 TEXT = Changed_from_2_to_1._In_USNM_V23352_the_maximum_length_of_the_pubis_is_as_least_as_long_as_the_acetabular_length;
	TEXT   TAXON = 12 CHARACTER = 146 TEXT = 'Changed from 2 to ? This score is probably based in NHMUK R9391 (Jenkins, 1971, fig. 46) which is not associated with skull material ans is identified as ?Aleodon or ?Scalenodon by Jenkins (1971). In addition their compared dimensions are subequals.';
	TEXT   TAXON = 13 CHARACTER = 146 TEXT = 'The preservation of the pubis in NHMUK PV R 36995 is incomplete, but it could be inferred that iys size was smaller than the length of the acetabulum.';
	TEXT   TAXON = 19 CHARACTER = 146 TEXT = Changed_from_2_to_0;
	TEXT   TAXON = 20 CHARACTER = 146 TEXT = Changed_from_?_to_0;
	TEXT   TAXON = 23 CHARACTER = 146 TEXT = Changed_from_?_to_1._I_am_not_sure_about_the_asignation_of_the_specimen;
	TEXT   TAXON = 24 CHARACTER = 146 TEXT = Chnaged_from_2_to_?;
	TEXT   TAXON = 37 CHARACTER = 146 TEXT = 'I think this should be chaged to 1 (between 1.5 and 1.0) according to Bonaparte (1963) drawing.';
	TEXT   TAXON = 39 CHARACTER = 146 TEXT = Changed_from_?_to_1.;
	TEXT   TAXON = 40 CHARACTER = 146 TEXT = I_am_not_sure_about_this_scoring._;
	TEXT   TAXON = 47 CHARACTER = 146 TEXT = I_was_unable_to_check_this_scoring;

	TEXT   CHARACTER = 147 TEXT = 'Character introduced by Liu and Olsen (2010). They scored as subspherical and inflected dorsally in tritheledontids, tritylodontids and Morganucodon. Comparison of the heads of Kayentatherium (Sues and Jenkins, 2006) and ?Cynognathus (?Diademodon) does not look very different. Perhaps a little more protrusion in Kayentatherium. ';
	TEXT   TAXON = 1 CHARACTER = 147 TEXT = Changed_from_1_to_0._From_paper_Botha_et_al_2007.;
	TEXT   TAXON = 2 CHARACTER = 147 TEXT = The_head_in_NHMUK__PV37054_and_RC_92_is_just_slightly_directed_dorsally.;
	TEXT   TAXON = 3 CHARACTER = 147 TEXT = 'Butler et al. (2018, fig. 13)';
	TEXT   TAXON = 4 CHARACTER = 147 TEXT = 'SAM-K-K1395';
	TEXT   TAXON = 30 CHARACTER = 147 TEXT = Changred_from_?_to_0_after_von_Huene_1936;
	TEXT   TAXON = 47 CHARACTER = 147 TEXT = I_was_unable_to_check_this_scoring;
	TEXT   TAXON = 55 CHARACTER = 147 TEXT = After_UMCZ_T905_and_NHCC_LB28;
	TEXT   TAXON = 59 CHARACTER = 147 TEXT = Changed_from_0_to_?._Not_preserved;

	TEXT   TAXON = 2 CHARACTER = 148 TEXT = NHMUK__PV37054;
	TEXT   TAXON = 3 CHARACTER = 148 TEXT = 'Butler et al. (2018, fig. 13D)';
	TEXT   TAXON = 4 CHARACTER = 148 TEXT = 'SAM-PK-K 1395';
	TEXT   TAXON = 6 CHARACTER = 148 TEXT = NHMUK_R2571;
	TEXT   TAXON = 7 CHARACTER = 148 TEXT = USNM_V23352;
	TEXT   TAXON = 8 CHARACTER = 148 TEXT = NMQR_3521;
	TEXT   TAXON = 13 CHARACTER = 148 TEXT = NHMUK_PV_R_36995;
	TEXT   TAXON = 20 CHARACTER = 148 TEXT = Changed_from_?_to_1;
	TEXT   TAXON = 27 CHARACTER = 148 TEXT = Changed_from_?_to_1;
	TEXT   TAXON = 30 CHARACTER = 148 TEXT = Changred_from_?_to_0_after_von_Huene_1936;
	TEXT   TAXON = 31 CHARACTER = 148 TEXT = 'Changed from ? to 1 (Agustin)';
	TEXT   TAXON = 47 CHARACTER = 148 TEXT = I_was_unable_to_check_this_scoring;
	TEXT   TAXON = 49 CHARACTER = 148 TEXT = Changed_from_1_to_?_as_there_are_no_unambiguously_asigned_femora_to_the_genus.;
	TEXT   TAXON = 55 CHARACTER = 148 TEXT = Changed_from_?_to_0_after_C._metabolus_NHCC_LB28;
	TEXT   TAXON = 59 CHARACTER = 148 TEXT = Changed_from_0_to_?._Not_preserved;

	TEXT   CHARACTER = 149 TEXT = 'This character was introduced by Hopson and Kitching (2001, character 99). We fail to identify a ridge uniting this structures in the nicely preserved femur of Luangwa in which Hopson and Kitching (2001) score this as present. In fact this character for Hopson and Kitching (2001) is an autapomorphy of Morganucodon. Considering Jenkins and Parrington (1976) figures of the femur of Morganucodon it is more likely a ridge in this bone than in those of other non-mammaliaform cynodonts. Perhaps they confused the character states? ';
	TEXT   TAXON = 2 CHARACTER = 149 TEXT = NHMUK__PV37054;
	TEXT   TAXON = 13 CHARACTER = 149 TEXT = NHMUK_PV_R_36995;
	TEXT   TAXON = 20 CHARACTER = 149 TEXT = Changed_from_?_to_1;
	TEXT   TAXON = 27 CHARACTER = 149 TEXT = Changed_from_?_to_0;
	TEXT   TAXON = 30 CHARACTER = 149 TEXT = Changred_from_?_to_0_after_von_Huene_1936;
	TEXT   TAXON = 31 CHARACTER = 149 TEXT = 'Changed from ? to 0 (Agustin)';
	TEXT   TAXON = 44 CHARACTER = 149 TEXT = Changed_from_?_to_1;
	TEXT   TAXON = 45 CHARACTER = 149 TEXT = Changed_from_?_to_1.;
	TEXT   TAXON = 47 CHARACTER = 149 TEXT = I_was_unable_to_check_this_scoring;
	TEXT   TAXON = 55 CHARACTER = 149 TEXT = Changed_from_?_to_0_after_C._metabolus_NHCC_LB28;
	TEXT   TAXON = 68 CHARACTER = 149 TEXT = The_greater_trochanter_is_continuous_with_the_head.;

	TEXT   CHARACTER = 150 TEXT = This_is_a_clear_difference_between_the_bones_of_most_non_mammaliamorph_cynodonts_and_those_of_tritylodontids_and_mammaliaformes_in_which_the_lesser_trochanter_is_clearly_located_medial_to_the_head_as_a_much_independient_feature_of_the_dyaphysis.;
	TEXT   TAXON = 2 CHARACTER = 150 TEXT = 'NHMUK  PV37054; Kemp (1980, fig. 14, tr.int). We interpret the trochanter internus of Kemp (1980) as the lesser trochanter.';
	TEXT   TAXON = 3 CHARACTER = 150 TEXT = 'Butler et al. (2018, fig. 13D)';
	TEXT   TAXON = 4 CHARACTER = 150 TEXT = 'Jenkins (1971, fig. 49). SAM-PK-K 1395';
	TEXT   TAXON = 6 CHARACTER = 150 TEXT = 'Wynd et al. (2018, fig. 4D)';
	TEXT   TAXON = 7 CHARACTER = 150 TEXT = USNM_V23352;
	TEXT   TAXON = 8 CHARACTER = 150 TEXT = NMQR_3521;
	TEXT   TAXON = 13 CHARACTER = 150 TEXT = NHMUK_PV_R_36995_;
	TEXT   TAXON = 20 CHARACTER = 150 TEXT = Changed_from_?_to_1;
	TEXT   TAXON = 27 CHARACTER = 150 TEXT = Changed_from_?_to_0;
	TEXT   TAXON = 30 CHARACTER = 150 TEXT = Changred_from_?_to_0_after_von_Huene_1936;
	TEXT   TAXON = 31 CHARACTER = 150 TEXT = Chnaged_from_?_to_1.;
	TEXT   TAXON = 47 CHARACTER = 150 TEXT = I_was_unable_to_check_this_scoring;
	TEXT   TAXON = 49 CHARACTER = 150 TEXT = Changed_from_1_to_?_as_there_are_no_unambiguously_asigned_femora_to_the_genus.;
	TEXT   TAXON = 55 CHARACTER = 150 TEXT = Changed_from_?_to_0_after_C._metabolus_NHCC_LB28;
	TEXT   TAXON = 59 CHARACTER = 150 TEXT = Changed_from_0_to_?._Not_preserved;

	TEXT   TAXON = 2 CHARACTER = 151 TEXT = NHMUK__PV37054;
	TEXT   TAXON = 3 CHARACTER = 151 TEXT = 'Butler et al. (2018, fig. 13E)';
	TEXT   TAXON = 24 CHARACTER = 151 TEXT = Chnaged_from_?_to_0.;
	TEXT   TAXON = 30 CHARACTER = 151 TEXT = Changred_from_?_to_0_after_von_Huene_1936;
	TEXT   TAXON = 47 CHARACTER = 151 TEXT = I_was_unable_to_check_this_scoring;
	TEXT   TAXON = 51 CHARACTER = 151 TEXT = Changed_from_?_to_1.;
	TEXT   TAXON = 55 CHARACTER = 151 TEXT = After_UMCZ_T905_and_NHCC_LB28;
	TEXT   TAXON = 59 CHARACTER = 151 TEXT = Changed_from_0_to_?._Not_preserved;

	TEXT   CHARACTER = 34 STATE = 4 TEXT = 'Proposed by Luo and Crompton (1994, character 14), considering contact area or else projection of the quadrate. Both formulation and scoring is based in Luo and Crompton (1994).';
	TEXT   CHARACTER = 70 STATE = 1 TEXT = 'This character is about the curved vertical component of the lateral flange. A structure that is only known in tritylodontids and Sinoconodon. Character proposed by Luo (1994): 52. Lateral flange of the petrosal (prootic) forming lateral shelf perpendicular to anterior lamina (0); lateral flange forming broad shelf with vertical component (L-shaped) anterior to pterygoparoccipital foramen (1); lateral shelf reduced (2). This was modified by Luo Crompton and Sun (2001) to character 25: vertical component flange (L-shaped and forming a vertical wall to the pterygoparaoccipital foramen): present (0); absent (1). Reworded by Liu and Olsen (2010), character 59 as used here.';
	TEXT   CHARACTER = 71 STATE = 1 TEXT = 'Original formulation by Luo (1994): 47. Anterior paroccipital process: laterally covered by squamosal (0); bulbous, without squamosal cover (1); crest of crista parotica and fossa incudis differentiated without squamosal cover (2). Score 1 is only for tritylodontids; score 0 for all NMC plus Sinoconodon and Adelobasileus,; score 2 is for Morganucodon. Character modified by Luo, et al. (2001) as follow: 22. Relationship of the squamosal to the anterior part of paroccipital process (Modified from Luo, 1989; Rougier et al., 1996a: ch 23): (a) Squamosal covers the lateral aspect of the anterior paroccipital process: Probainognathus (out-group), tritheledontids, Adelobasileus, Sinoconodon, Zhangheotherium, Vincelestes, metatherians, eutherians; (b) Squamosal is dorsally withdrawn from the paroccipital region so the anterior part of paroccipital is exposed: tritylodontids, Morganucodon, Haldanodon, Hadrocodium,triconodontines, Ornithorhynchus, multituberculates. Liu and Olsen (2010, character 60) state the character as here.';
	TEXT   CHARACTER = 92 STATE = 0 TEXT = 'This is character 3 of Martinez et al. (1996) and character 81 of Abdala (2007). The state 1 is scored for tritylodontid and tritheledontid (tentatively in Pachygenelus). The state 1 is more likely after Hopson (1991, 677): the following are tritylodontid-tritheledontid characters not found in mammals: 1) the first lower incisor enlarged., 2) the tip of the lower incisor fitting into the gap between laterally placed upper incisors?';

	AN T = 2 C = 11  A = 0 DC = 2021.1.13.23.23.29 DM = 2021.1.13.23.23.29 ID = 0176feb47a1b1 I = _ TF = (CM ) ;

	AN T = 2 C = 16  A = 0 DC = 2021.1.14.2.19.7 DM = 2021.1.14.2.19.7 ID = 0176ff5547192 I = _ TF = (CM ) ;

END;

Begin MESQUITE;
		MESQUITESCRIPTVERSION 2;
		TITLE AUTO;
		tell ProjectCoordinator;
		timeSaved 1649712299897;
		getEmployee #mesquite.minimal.ManageTaxa.ManageTaxa;
		tell It;
			setID 0 3655194376482590479;
			tell It;
				setDefaultOrder  49 0 1 2 3 4 5 6 7 8 9 10 11 12 13 14 15 16 17 18 19 20 21 22 23 24 25 26 27 28 29 30 31 32 33 34 35 36 37 38 39 40 41 42 43 44 45 46 47 48 50 51 52 53 54 55 56 57 58 59 60 61 62 63 64 65 66 67 68 69 70 71 72;
				attachments ;
			endTell;
		endTell;
		getEmployee #mesquite.charMatrices.ManageCharacters.ManageCharacters;
		tell It;
			setID 0 571762660532548657;
			tell It;
				setDefaultOrder  0 1 2 4 5 155 9 11 12 14 16 17 20 21 22 23 24 158 159 25 26 27 28 29 30 31 152 153 32 196 182 183 187 189 33 37 38 39 40 177 43 44 46 162 49 50 51 52 156 157 161 166 54 55 56 59 60 61 62 63 65 169 66 67 68 69 171 173 174 175 176 73 78 79 80 81 83 84 86 87 88 89 90 193 93 94 95 96 97 98 99 100 101 102 103 104 105 106 107 108 109 110 111 199 112 113 114 115 116 117 118 119 120 121 122 123 124 125 126 202 128 129 194 204 205 206 207 130 131 132 134 135 136 137 138 139 140 141 142 208 143 209 145 210 211 146 212 147 148 149 213;
				attachments ;
			endTell;
			mqVersion 360;
			checksumv 0 3 3715426295 null  getNumChars 151 numChars 151 getNumTaxa 73 numTaxa 73   short true   bits 2305843009213694015   states 63   sumSquaresStatesOnly 37047.0 sumSquares -1.2451552249753947E20 longCompressibleToShort false usingShortMatrix true   NumFiles 1 NumMatrices 1;
			mqVersion;
		endTell;
		getWindow;
		tell It;
			suppress;
			setResourcesState false false 176;
			setPopoutState 300;
			setExplanationSize 0;
			setAnnotationSize 0;
			setFontIncAnnot 0;
			setFontIncExp 0;
			setSize 1280 601;
			setLocation -8 0;
			setFont SanSerif;
			setFontSize 10;
			getToolPalette;
			tell It;
			endTell;
			desuppress;
		endTell;
		getEmployee  #mesquite.charMatrices.BasicDataWindowCoord.BasicDataWindowCoord;
		tell It;
			showDataWindow #571762660532548657 #mesquite.charMatrices.BasicDataWindowMaker.BasicDataWindowMaker;
			tell It;
				getWindow;
				tell It;
					getTable;
					tell It;
						rowNamesWidth 281;
					endTell;
					setExplanationSize 70;
					setAnnotationSize 140;
					setFontIncAnnot 0;
					setFontIncExp 0;
					setSize 1104 369;
					setLocation -8 0;
					setFont SanSerif;
					setFontSize 18;
					getToolPalette;
					tell It;
						setTool mesquite.charMatrices.BasicDataWindowMaker.BasicDataWindow.ibeam;
					endTell;
					setActive;
					setTool mesquite.charMatrices.BasicDataWindowMaker.BasicDataWindow.ibeam;
					colorCells  #mesquite.charMatrices.ColorByState.ColorByState;
				tell It;
					setStateLimit 9;
					toggleUniformMaximum on;
				endTell;
					colorRowNames  #mesquite.charMatrices.TaxonGroupColor.TaxonGroupColor;
					colorColumnNames  #mesquite.charMatrices.CharGroupColor.CharGroupColor;
					colorText  #mesquite.charMatrices.ColorByFootnote.ColorByFootnote;
					setBackground White;
					toggleShowNames on;
					toggleShowTaxonNames on;
					toggleTight off;
					toggleThinRows off;
					toggleShowChanges on;
					toggleSeparateLines off;
					toggleShowStates on;
					toggleAutoWCharNames on;
					toggleAutoTaxonNames off;
					toggleShowDefaultCharNames off;
					toggleConstrainCW on;
					toggleBirdsEye off;
					toggleShowPaleGrid off;
					toggleShowPaleCellColors off;
					toggleShowPaleExcluded off;
					togglePaleInapplicable on;
					togglePaleMissing off;
					toggleShowBoldCellText off;
					toggleAllowAutosize on;
					toggleColorsPanel off;
					toggleDiagonal on;
					setDiagonalHeight 80;
					toggleLinkedScrolling on;
					toggleScrollLinkedTables off;
				endTell;
				showWindow;
				getWindow;
				tell It;
					forceAutosize;
				endTell;
				getEmployee #mesquite.charMatrices.AlterData.AlterData;
				tell It;
					toggleBySubmenus off;
				endTell;
				getEmployee #mesquite.charMatrices.ColorCells.ColorCells;
				tell It;
					setColor Red;
					removeColor off;
				endTell;
				getEmployee #mesquite.categ.StateNamesEditor.StateNamesEditor;
				tell It;
					makeWindow;
					tell It;
						getTable;
						tell It;
							rowNamesWidth 551;
						endTell;
						setExplanationSize 70;
						setAnnotationSize 100;
						setFontIncAnnot 0;
						setFontIncExp 0;
						setSize 1104 409;
						setLocation -8 0;
						setFont SanSerif;
						setFontSize 18;
						getToolPalette;
						tell It;
							setTool mesquite.categ.StateNamesEditor.StateNamesWindow.ibeam;
						endTell;
						rowsAreCharacters on;
						toggleConstrainChar on;
						toggleConstrainCharNum 3;
						togglePanel off;
						toggleSummaryPanel off;
					endTell;
					showWindow;
				endTell;
				getEmployee #mesquite.categ.StateNamesStrip.StateNamesStrip;
				tell It;
					showStrip off;
				endTell;
				getEmployee #mesquite.charMatrices.AnnotPanel.AnnotPanel;
				tell It;
					togglePanel off;
				endTell;
				getEmployee #mesquite.charMatrices.CharReferenceStrip.CharReferenceStrip;
				tell It;
					showStrip off;
				endTell;
				getEmployee #mesquite.charMatrices.QuickKeySelector.QuickKeySelector;
				tell It;
					autotabOff;
				endTell;
				getEmployee #mesquite.charMatrices.SelSummaryStrip.SelSummaryStrip;
				tell It;
					showStrip off;
				endTell;
				getEmployee #mesquite.categ.SmallStateNamesEditor.SmallStateNamesEditor;
				tell It;
					panelOpen true;
				endTell;
			endTell;
		endTell;
		getEmployee  #mesquite.charMatrices.ManageCharacters.ManageCharacters;
		tell It;
			showCharacters #571762660532548657 #mesquite.lists.CharacterList.CharacterList;
			tell It;
				setData 0;
				getWindow;
				tell It;
					useTargetValue off;
					setTargetValue ;
					newAssistant  #mesquite.lists.DefaultCharOrder.DefaultCharOrder;
					newAssistant  #mesquite.lists.CharListInclusion.CharListInclusion;
					newAssistant  #mesquite.lists.CharListPartition.CharListPartition;
					newAssistant  #mesquite.stochchar.CharListProbModels.CharListProbModels;
					setExplanationSize 30;
					setAnnotationSize 120;
					setFontIncAnnot 0;
					setFontIncExp 0;
					setSize 1104 429;
					setLocation -8 0;
					setFont SanSerif;
					setFontSize 24;
					getToolPalette;
					tell It;
					endTell;
				endTell;
				showWindow;
				getEmployee #mesquite.lists.CharListAnnotPanel.CharListAnnotPanel;
				tell It;
					togglePanel off;
				endTell;
			endTell;
		endTell;
		endTell;
end;
