# Supplementary material for: A new cynodont from the Upper Triassic Los Colorados Formation (Argentina, South America) reveals a novel paleobiogeographic context for mammalian ancestors
Source: Sci Rep. 2022 Apr 25;12:6451. doi: 10.1038/s41598-022-10486-4 (PMC9038739; doi:10.1038/s41598-022-10486-4)
Supplement: Supplementary file 3 — Supplementary Information 3. [file 41598_2022_10486_MOESM3_ESM.tnt]

xread
151 73
Charassognathus_gracilis	?01010000102????0000?00000?01?????0?????????????????0???????????????????0011001101100011101000001?0010000??0?????0???0?0??0?0?????????????????????0????
Procynosuchus_delaharpeae	0000100110120100100011000000100011000[0 1]101100100000000010001000100000000000110011110000100010?100100020000??0???????110?00000000000010000001010000100000
Galesaurus_planiceps	00101000111201001001120100001000010001101100100000000011?010000000000000022210111100000110101000100011000??0???????000?0000000101011000001[1 2]010000200000
Thrinaxodon_liorhinus	00101000101201001000110101001000110001102110000000000011?010000000000000012210111210000110100000100020000??0???????110?0000000101010000000101000020000?
Platycraniellus_elegans	0010100011?2010?1011110100001010?100011021100000000000000020000000000001?122?0?12??00001?0?01000100010000??0????????????000????????????0???????????????
Cynognathus_crateronotus	010010001012010?2012101220001001011000002110000000000011?120010000010001122210012311100110100000000011000??0???????010?0000000001111000[0 1]012010000200000
Diademodon_tetragonus	01101000[0 1]0120[1 2]002022221222001001?11001102110000000000001?1200100000000011222100123111011100000000030311001001010002?10?0051000?011000000012010000100000
Trirachodon_spp.	011010[0 1]0[0 1]20202002112221212001001211001102111001000002011?1200100000000011222100[1 2]23111011101000000130312001[1 2]01[0 1][0 1]0002?10?00?10?010111100000??01000??00?00
Langbergia_modisei	001010001102?20?1012220?1200?000?11001102111001000000011?12001000001??01122?100223111011101?00000130312001100010002?10?00?1?????11?????????020000??????
Sinognathus_gracilis	?11010101212??0?211012020200??0121100110?11?0011??0?20?1?120010?0???0001112?10012??110012010000012303?2001101100002??0?00?1????????????????????????????
Beishanodon_youngi	0110101012??????2011100202?01??0?11?0???21100021??002001?1200?1?0?????0???????????????11???0000??3303?20??30100?01?????????????????????????????????????
Scalenodon_spp.	0??01000?212020?2110?20?22001??????00?10?11?0?10????2????1?00100000210011?2??0???????011100?000002303?2001211010001?1100131?????1??????????????????????
Luangwa_spp.	00?010001012?10021122212120010????100?10311?00200??02021?12001000002?001122210012??1101110000000023030200121[0 1]100101?1100131???10101100000??020100200000
Nanogomphodon_wildi	??????????????????????????????????????????????????????????????????????????????????????????????????303?????????????2?111???1????????????????????????????
Mandagomphodon_hirschsoni	???010??????????20??221??2??10?????00??0?11?0?10??002021????0?0?0?????0?112210?????1??12211?0?111230302002200110101?1100131????????????????????????????
Mandagomphodon_attridgei	0100?????????????1??????????????????????21110?10??00212???????????????????????????????12?01000??12303020?220011011??????131????????????????????????????
Gomphodontosuchus_brasiliensis	0??0???0??1??????1????1????????????????0?2110?00??002?????????0?????????1?22??????????111110101112303010?3001101111?0110131????????????????????????????
Scalenodontoides_macrodontes	0??0101011?2?2??2110121?22?01??????0011??31?0110??002121???00?0?00???00?1?2??????????0221110100112303010030000?1111?0110131????????????????????????????
Pascualgnathus_polanskii_	110010101212?10?2122221?22001??????00??02111001000001021?1??0100000?0001122?10?1???1?012101000001230301000001000001??100131???10101110000??010100000000
Andescynodon_mendozensis_	0010101011????0?2010221?22?01??1????0???21?10000??0110?1?1?00?0?00??000?1?221?011??1?0111010000012303010?000100000111100121??11011101??00??020[0 1]?0001110
Santacruzodon_hopsoni_	????????????????????????????????????????????0?10???0????????????????????1122?1????????11102000111?30302002200100001001?0131????????????????????????????
Protuberum_cabralense	1000100011?0?10?1102121?120010?1??1?011023?10110??002121?1100?0000????01???????????????2?010101?12303010?100110?00???1??131??01011?????????0??1????????
Aleodon_brachyramphus	0?101?1???1?????11??????????????????????31?10?21??02012?????????????????1?22??????????1110100000?03021000??0?????1?210?00????????????????120101011?????
Aleodon_cromptoni	01001010?1????0?1101211?0200????????????21?10021??010121????????????????1222?00????1?01110100000103021000??0?????1?210?00??????000??????????101????0000
Probainognathus_jenseni	00001011010211001110110202001000212001103101001110000021?120010000001000102210012311100110100000110010000??0?????0?0?0?00100000000110??10??02010??00000
Therioherpeton_cargnini	???1?21011??????00001???2??1????????????????00102?02012???????????????????????????????1???????1??1101001?????????1?0?0?0000??1?000?????0???121111?00?11
Boreogomphodon_jeffersoni_	011010101???????10?0021?02?01?????1?0????1??0?20???020?1?1100?000?????0?1222?1?????1??1110101000113030200220000000[1 2]01100041???00001111?10?????????11000
Arctotraversodon_plemmyridon	????????????????????????????????????????????????????????????????????????1122?1?????1????1020???01?303020022011000?2001001?1????????????????????????????
Lumkuia_fuzzi	???010101202010?10001102020010?0?11001102???00101?0001201110010000001000112201012311101110101000100011000??0?????0?0?0?0010????0001?010????????????????
Traversodon_stahleckeri	0010100012??????2112?21?1?001???????????21?00000??0010??????????????????1122?1?????1?0111010000012303?1002001100011?01001?1????01?110??1??????????00000
Brasilodon_tetragonus	0001?210101212110000110?01110??034?0201021?000112100112010[1 2]0?21010122010032211012??1?01110100001100010011??1?????0?1?0?1000???010?111??01???????1?11011
Chaliminia_musteloides	???1??10?2??????0100?10?0111????????????????01212?1?11201??00???????????0222?1?1???2111111111?11131010000??0?????0???0?0000????????????????????????????
Riograndia_guaibensis	0001?210?2????0?0100010?01111000[1 2]??0?01024?101212102112001[1 2]00200010?2000032211?12??2211211110001111010011??0?????1?000?0000????????????0???????????????
Massetognathus_spp.	001010001[1 2]1211002110221212001001?11001103201002000002021?1100100000210011[1 2]2210012?111011102010001230302002201000101?01001210000010110100012020100200000
Dadadon_isaloi	001010101[1 2]02?2002112221?1?001001?1??0?1032?10020??022021?1100??000??100?1022?0???????021102010001230302002210100001?0100131????????????????????????????
Menadon_besairiei	00101010?002?100210[0 2]221??20010???1??0010?2?10000??0010?1?1100??000???00?1022?0?2?????00110101011013030100200011100???1?0131000001?11011????020?00??????
Exaeretodon_spp.	10001010110201002112221222001001?11101103311001010002121?1100101000210001222100223111012101010011130301002001011111?01101310000000110100112020100200000
Ecteninion_lunensis	0000101001010100?0?0?10[1 2]?100100021100110??1?0000200001?1?120010100011001102210022?111011?010000?0000[1 2]1000??0???????0?0??0?0????????????????????????????
Trucidocynodon_riograndensis	111010100101010001001100020010?????001102111000011?000?1??[1 2]00101000?1001102210022??1001110000000010011000??0?????0?0?0?00?00000000110??1012020101100?00
Chiniquodon_spp.	01101010011211011011110202001000211001103111012110020121?120010000010001122210022311101110100000100011000??0?????0?[0 1]?0?0000??0000011010001201010?200000
Adelobasileus_cromptoni	?????21???12121???????????12???????00111???????????????0110?02?211121000???????????????????????????????????????????????????????????????????????????????
Oligokyphus_spp.	12?1?2111?0?0?112120221?011001003202201034?101200000212??10?11110012211?032211?22??101221111?022?3303?033?1??????0???0?01311110100110111200211111011111
Kayentatherium_wellesi	0101?211121202112120221012?001103202201034?1012021122120111111210012211103221102231101222111?022?3303?033?1??????0?0?0?0131111000011011111222111??11?11
Tritylodon_longaevus	1101?211121202112120221?120001103202201034?1012021012121?001112100122111032211022??10122211??022?3303?033?1??????0?0?0?013111??10?1101?11?????1???11111
Bienotherium_spp.	1211?21102120111212?221??2?001??3?02201034?1012021022121?11111210??20111032??1?22??101222111??22?33?3?033?1??????0?0?0?0131????1??110??11??????11?11111
Elliotherium_kersteni	???1?211?21[1 2]????1100????0??1??????????????1?0021??002120?1[1 2]00?????????????????????????2???????0?13001000???0?????0??????000????????????????????????????
Pachygenelus_monus	0201021011120101010011000011?01033000010341101212102112001[1 2]0020001012000032211012311112221110010131010001??1?????0?0?0?0000???01001101101??121111211011
Diarthrognathus_broomi	???1?21?1?12?11?0?001000011100?0??2?2010????????21?????00020011?00??1010?322110[0 1]1??111????????????10100?0??????????2?0?0000????????????????????????????
Sinoconodon_rigneyi	1001?2101011121100001?00011210????2220?020??012121100121?1100201111221000322?1022??2302100100000101010022??0???????1?0?0010????????????????????????????
Morganucodon_spp.	10?1?2101011121100000100201210103422201?2011012121100101?110022111122110032211012312301100100001112110022??1?????0?2?0?10101111100111111112221111211111
Dvinia_prima	??001001020101000100110000001010?100000031001000??0000000??0000000???001001100111??0001000100100113030000??0?????0?0?0?000??????000??0?????010000110001
Cynosaurus_suppostus	001010001002010010001100010010????000010110010000?000001?020011000???00?012200011??00011?0100000100010000??0?????0??????000????????????????????????????
Progalesaurus_lootbergensis	001010000012011?10011101010010???1000110????10000???00?1?0?00??000??00??012210010??00001101000001?00110????0?????0???0?00?0????0??000??????????????????
Nanictosaurus_kitchingi	0010100010?2?10?10001101000010????000110?1??0000????0??1?0?0000000????0?01220?01011000[0 1]1101000001?0010000??0?????0?1?0?00?0????????????????????????????
Cricodon_metabolus	?000100010??????2012221?11?010???????????1??0000????10?????????????????0122210021??10011100000000030302001100000002110?00?110?101?110??011201000??00000
Tessellatia_bonapartei	?????????????????0???????????????????????4??0?00???10?????????????????????2??1?1??????1?????0?01?11010000??0?????1?1?0?0000????????????????????????????
Bonacynodon_schultzi	?0???010?1?11???10101?0??2?????????????0????0000????0?21??[1 2]00???00??????002211?10311?001?01000000?0010000??0?????0???0?0000????????????????????????????
Protheriodon_estudianti	???1?2???0??????00001???0????????????????1??0011???00??0????????????????012201?11??1?0000010001110?010000??0?????0???0?00?0????????????????????????????
Prozostrodon_brasiliensis	0110?1?0??1??????1?0????????????????????31?10?1121?1002?????????????????0??21??1???1?01000100000?10010011??0?????0?2?0?0000???000??????0???12111???????
Alemoatherium_huebneri	????????????????????????????????????????????????????????????????????????0???????????????001????11??010??1??????????0?0?0000????????????????????????????
Botucaraitherium_belarminoi	????????????????????????????????????????????????????0???????????????????0??2??????????????????001?1010011??0?????0?2?0?0000????????????????????????????
Santacruzgnathus_abdalai	??????????????????????????????????????????????????????????????????????????2????????????????????????0?0??1????????0?1?0?00??????????????????????????????
Candelariodon_barberenai	????????????????????????????????????????????????????????????????????????1122?0????????????1????01?3010?00??0?????0?2?0?00??????????????????????????????
Charruodon_tetracuspidatus	????????????????????????????????????????????????????????????????????????0???????????????10?????0???0????0??????????0?0?0???????????????????????????????
Microconodon_tenuirostris	????????????????????????????????????????????????????????????????????????0222?0???????0??10?????0???0?0??1??????????0?0?00??????????????????????????????
Pseudotherium_argentinus	?000011011121211?0?0?21[1 2]?1101?????0?2110?10?01111?0100201000011011022110????????????001?????000?11001001???0?????0?????00??????????????????????????????
Diegocanis_elegans	001010???????????0?0????????????????????31010?102?000?0???????????????????????????????11?0?000001??0100????0?????0??????0??????????????????????????????
Irajatherium_hernandezi	?????????????10?????????????????????00???1?????1????0???????01??01??10??002??1?????2????11?1000?1?1010011??0?????0?0?0?0002????????????0??????????00011
Tritheledon_riconoi	?????????????????1?1??????????????????????????21????2?2???????????????????????????????2??????????3303010?110011010??????0??????????????????????????????
Vetusodon_elikhulu	001010001102010?110011000100001011000110110010??00000001?1200000000010?0122210012??00011?010000011000000???0?????????0?0000????????????????????????????
Abdalodon_diastematicus	000010?012??????00001???0??0??????0?????????10????0?0??000?0????????????00111?11???000111010000?1?003000???0?????0??????000????????????????????????????
Abdalodon_muchingaensis	?00010?0?201?10??0?0?00??00010?0?1??0000110010????020000000000?000???00?1010?0110100001110?00000110030000??0?????0?2?0?00?0???????1100?????????????????
Etjoia_dentitransitus	1010100012??????2110221?020010???????110?1??0010???00?????????0???????0?1122?0?1?????011101010000?30312001100000001011000?1???1????????????????????????
;
cnames
{0 Internarial_bar present absent;
{1 Extranasal_process_of_the_premaxilla small large_but_not_contacting_nasal contacting_nasal;
{2 Septomaxilla_facial_process long short;
{3 Prefrontal present absent;
{4 Prefrontal_postorbital_contact absent present;
{5 Postorbital present_and_forms_postorbital_bar present_but_does_not_form_postorbital_bar absent;
{6 Parietal_pineal_foramen present absent;
{7 Parietal_region at_same_level_as_remaining_skull_profile high;
{8 Posterior_extension_of_parietal anterior_to_or_reaching_the_origin_of_the_occipital_crests posterior_to_the_origin_of_the_occipital_crests;
{9 Snout_in_relation_to_temporal_region longer subequal shorter;
{10 Frontal_epipterygoid_contact absent present;
{11 Epipterygoid_ascending_process rodlike moderately_expanded greatly_expanded;
{12 Prootic_canal absent present;
{13 Trigeminal_exit between_prootic_incisure_and_epipterygoid via_foramen_between_epipterygoid_and_prootic via_two_foramina;
{14 Prootic_and_opisthotic separated fused_to_form_petrosal;
{15 Internal_auditory_meatus open walled;
{16 Zygomatic_arch_dorsoventral_height slender moderately_deep very_deep;
{17 Anteroventral_corner_of_zygomatic_arch lies_at_same_level_as or_lies_significantly_higher_than_postcanine_line;
{18 Maximum_dorsal_extent_of_zygomatic_arch below_middle_of_orbit above_middle_of_orbit_but_below_upper_border above_upper_border_of_orbit;
{19 Infraorbital_process absent suborbital_angulation_between_maxilla_and_jugal descendant_process_of_jugal;
{20 Inferior_margin_of_jugal_in_the_zygoma poorly_developed_longitudinally_not_reaching_posterior_border_of_zygoma well_developed_longitudinally_and_low well_developed_and_high;
{21 Posterior_extension_of_squamosal_dorsal_to_squamosal_sulcus absent incipient well_developed;
{22 Latero_posterior_exposure_of_squamosal_on_zygoma without_or_with_incipient_depression with_deep_squamosal_sulcus;
{23 Descending_flange_of_squamosal_lateral_to_quadratojugal absent present_not_contacting_surangular present_contacting_surangular;
{24 Temporal_fossa widest_in_the_middle same_width_throughout widest_posteriorly;
{25 V_shape_notch_separating_lambdoidal_crest_from_zygoma absent incipient deep;
{26 Interparietal_postparietal_in_adult separate_bone absent_or_fused_with_other_bones;
{27 Lateral_expansion_of_braincase_in_parietal_region absent moderate well_developed;
{28 Quadrate_notch_in_squamosal absent present;
{29 Quadrate,_dorsal_plate dorsally_projected,_contact_squamosal latero-dorsally_projected,_contactng_paroccipital_process absent;
{30 Quadrate,_trochlear_condyle lateral_condyle_larger_ medial_condyle_at_least_as_large_as_lateral_condyle;
{31 Quadrate,_shape_of_trochlea cylindrical trough_shaped;
{32 Lateral_notch_and_neck_of_quadrate_separating_lateral_margin_of_contact_facet_from_trochlea lateral_notch_absent_or_poorly_developed lateral_notch_developed_separating_lateral_margin_of_contact_facet_from_lateral_end_of_trochlea lateral_notch_broader_separation_of_lateral_margin_of_contact_facet_from_trochlea_wider_lateral_margin_shifted_medially neck_developed_displacing_contact_facet_away_f…
{33 Articulation_of_quadrate_with_stapes via_broad_recess_on_medial_margin_and_medial_end_of_trochlea stapedial_contact_restricted_to_medial_end_of_trochlea via_projection_from_medial_margin_of_dorsal_plate via_medial_vertical_ridge_on_neck_of_quadrate via_projection_from_neck_of_quadrate;
{34 Squamosal_articulation_for_lower_jaw absent narrow_and_medially_directed wide_glenoid_cavity_ventrally_directed;
{35 Hyoid_muscle_fossa_in_paroccipital_process absent present_and_incipient present_and_well_developed;
{36 Paroccipital_process undifferentiated differentiated_into_mastoid_and_quadrate_processes differentiated_into_anterior_and_posterior_processes;
{37 Paroccipital_process_in_base_of_posttemporal_fossa present absent;
{38 Postemporal_fossa_in_relation_to_foramen_magnum of_same_size_or_slightly_smaller notably_smaller;
{39 Tabular present absent;
{40 Incisive_foramen absent not_closed posteriorly_closed_by_maxilla completely_enclosed_by_premaxilla;
{41 Paracanine_fossa_in_relation_to_the_upper_canine anterior anteromedial medial posteromedial paracanine_fossa_absent;
{42 Vomer_internarial_shape broad_plate with_a_narrow_keel_;
{43 Vomer_exposure_in_incisive_foramen_at_anterior_ends_of_maxillae_on_palate present absent;
{44 Osseous_secondary_palate complete_with_contribution_of_palatine maxillo_palatine_extensions_do_not_contact_medially absent complete_without_contribution_of_palatine;
{45 Osseous_palate_extension 45_per_cent_of_skull_length_or_less more_than_45_per_cent_of_skull_length;
{46 Length_secondary_palate_relative_to_anterior_border_of_orbit shorter about_equal longer;
{47 Osseous_palate_posterior_extent_in_relation_to_upper_tooth_row anterior at_same_level_or_posterior;
{48 Palatine does_not_meet_frontal meets_frontal_but_neither_element_contributes_significantly_to_medial_orbit_wall meets_frontal_and_both_elements_contribute_significantly_to_medial_orbit_wall;
{49 Sphenopalatine_foramen absent present;
{50 Palatine excluded_from_subtemporal_border_of_orbit participates_in_subtemporal_border_by_displacing_pterygoid_posteriorly;
{51 Length_of_palatine_relative_to_maxilla_in_secondary_palate shorter about_equal longer;
{52 Maxillary_platform_lateral_to_dentition absent incipient_in_posterior_portion_of_the_teeth_row well_developed;
{53 Maxilla_in_margin_of_subtemporal_fenestra excluded included;
{54 Ectopterygoid contacts_maxilla does_not_contact_maxilla absent;
{55 Interpterygoid_vacuity_in_adults present absent;
{56 Boss_crest_anterior_to_the_interpterygoid_vacuity reduced_or_absent well_developed;
{57 Pterygoid_quadrate_ramus present absent;
{58 Quadrate_rami_of_epipterygoid absent present_but_do_not_contact_quadrate present_and_contact_quadrate;
{59 Quadrate_ramus_of_pterygoid_epipterygoid at_the_same_level_as_basioccipital ventrally_expanded_below_basioccipital;
{60 Parasphenoid_ala at_same_level_as_basicranium ventrally_expanded_below_basicranium;
{61 Parasphenoid_ala long_and_borders_fenestra_ovalis_ slightly_reduced_and_excluded_from_fenestra_ovalis_ absent_;
{62 Paroccipital_process does_not_contact_quadrate contacts_quadrate crista_parotica_contacts_quadrate;
{63 Cavum_epiptericum open_ventrally_below_trigeminal_ganglion partial_prootic_floor complete_prootic_floor;
{64 Promontorium absent present;
{65 Fenestra_rotunda_and_jugular_foramen confluent separated;
{66 Vascular_foramen_in_posterior_part_of_lateral_flange absent present;
{67 Route_of_venous_drainage_from_back_of_cavum_epiptericum only_vascular_groove_on_lateral_flange absent vascular_canal_on_lateral_flange_(foramina_on_lateral_surface);
{68 Pterygoparoccipital_foramen squamosal_does_not_contribute_to_enclosure_of_foramen squamosal_contributes_to_enclosure_of_foramen open_as_a_notch;
{69 Lateral_flange_of_prootic lacks_vertical_component includes_vertical_component_so_that_flange_is_L_shaped_and_forms_vertical_wall_adjacent_to_pterygoparoccipital_foramen;
{70 Anterior_part_of_paroccipital_process lateral_aspect_covered_by_squamosal lateral_aspect_exposed_due_to_dorsal_withdrawal_of_squamosal;
{71 Carotid_artery_foramina_in_basisphenoid present absent;
{72 Mandibular_symphysis unfused fused;
{73 Lateral_crest_of_dentary absent incipient well_developed strongly_projected;
{74 Masseteric_fossa_in_dentary absent fossa_high_on_coronoid_process fossa_extends_to_angle_of_dentary;
{75 Base_of_coronoid_process_extension_in_lateral_view relatively_narrow moderately_expanded_anteroposteriorly very_expanded_anteroposteriorly;
{76 Dentary_coronoid_process_height below_middle_of_orbit above_middle_of_orbit;
{77 Mediolateral_thickening_of_anterior_margin_of_coronoid_process absent present;
{78 Foramen_on_external_surface_of_lower_jaw_between_dentary_and_angular absent present;
{79 Angle_of_dentary anterior_to_postorbital_bar at_same_level_or_slightly_posterior well_to_posterior;
{80 Position_of_dentary_surangular_dorsal_contact closer_to_postorbital_bar midway closer_to_jaw_joint;
{81 Reflected_lamina_of_angular corrugated_plate smooth_plate_with_slight_depressions hook_like_laminae thin_projection;
{82 Reflected_lamina_of_angular_posterior_extent_relative_to_distance_from_angle_of_dentary_to_jaw_joint greater_than_half_the_distance less_than_half_the_distance;
{83 Postdentary_bones large_including_tall_surangular angular_surangular_and_prearticular_medium_in_height_and_lying_in_dentary_groove single_gracile_rod_in_postdentary_trough;
{84 Craniomandibular_articulation quadrate_articular main_quadrate_articular,_secondary_surangular_squamosal quadrate_articular_by_an_extensive_reduction_of_surangular main_dentary_squamosal;
{85 Craniomandibular_articulation at_same_height_as_postcanine_line higher_than_postcanine_line much_lower_than_postcanine_line;
{86 Upper_tooth_series_extension anterior_to_orbit below_orbit posterior_to_anterior_border_of_subtemporal_fenestra;
{87 Upper_incisors more_than_four four fewer_than_four;
{88 Lower_incisors four_or_more three fewer_than_three;
{89 Incisors all_small some_or_all_enlarged;
{90 Incisor_cutting_margins serrated smoothly_ridged denticulated;
{91 Incisor_occlusion teeth_relatively_evenly_placed_and_sized first_lower_incisor_enlarged_and_fits_into_a_gap_between_first_upper_incisors;
{92 Upper_incisor_canine_diastema present absent;
{93 Pre_canine_maxillary_teeth absent present;
{94 Upper_canine large reduced absent;
{95 Lower_canine large reduced absent;
{96 Canine_serrations present absent;
{97 Axis_of_posterior_part_of_maxillary_tooth_row directed_lateral_to_subtemporal_fossa directed_toward_centre_of_fossa directed_toward_medial_rim_of_fossa_and_curved directed_toward_medial_rim_of_fossa_and_parallel;
{98 Postcanine_occlusion absent unilateral_without_forming_a_consistent_pattern_between_upper_and_lower_teeth precise_unilateral_occlusion tooth_to_tooth_contact_because_of_widened_postcanines;
{99 Postcanines undifferentiated differentiated_into_premolariforms_and_molariforms;
{100 Postcanine_morphology_(lowers_and_uppers) conical_or_simple sectorial_without_or_with_incipient_cingulum_broadening_the_crown sectorial_with_a_well_developed_lingual_cingulum bucco_lingually_expanded_including_multicuspidate_with_their_cusps_aligned_in_series;
{101 Posterior_postcanines_with_strongly_curved_main_cusp absent present;
{102 Transverse_crest_in_upper_postcanines absent present_with_two_cusps present_with_three_or_more_cusps;
{103 Upper_postcanine_roots single constricted_root_with_incipient_longitudinal_groove divided_into_two_longitudinal_aligned_roots multiple_roots_more_than_two;
{104 Lower_postcanine_roots single incipiently_bifurcated divided divided_with_multiple_cusps;
{105 Position_of_upper_transverse_cusp_row_on_crown _on_anterior_half_of_crown midcrown_almost_to_posterior_margin at_posterior_margin_with_no_posterior_cingulum absent;
{106 Central_cusp_of_upper_transverse_row _absent midway_between_buccal_and_lingual_cusps closer_to_lingual_cusp close_to_labial_cusp;
{107 Upper_postcanine_buccal_cingulum absent present;
{108 Upper_anterobuccal_accessory_cusp_in_labiolingually_expanded_teeth present absent;
{109 Upper_posterobuccal_accessory_cusp_in_labiolingually_expanded_teeth present absent;
{110 Upper_anterolingual_accessory_cusp_in_labiolingually_expanded_teeth _absent present;
{111 Upper_anterior_transverse_cingulum_or_ridge low high;
{112 Upper_lingual_ridge absent present;
{113 Transverse_axis_of_crown_strongly_oblique_to_midline_axis absent present;
{114 Number_of_lower_cusps_in_transverse_row 1 2 3_or_more;
{115 Lingual_cingulum_in_lower_postcanines absent small well_developed;
{116 Lower_anterior_cingulum_or_cusp_in_expanded_teeth absent present;
{117 Lower_posterior_basin absent present;
{118 Widest_lower_cusp_in_transverse_row lingual buccal;
{119 Contacts_between_adjacent_lower_postcanines simple_with_no_interlocking distal_cuspule_of_anterior_molar_fits_into_embayment_between_cusps_of_succeeding_molar;
{120 Posteriormost_postcanines_gomphodont absent present;
{121 Postcanine_replacement_pattern_ alternating alternating_delayed sequential_with_replacement_of_posterior_pc sequential_no_replacement_of_postcanines sequential_replacement_preserving_two_morphologies_of_postcanines_in_adults sequential_replacement_preserving_three_morphologies_of_postcanines_in_adults;
{122 Mandibular_movement_during_occlusion_inferred_from_wear_facets,_postcanine_morphology,_craniomandibular_articulation orthal_movement_during_power_stroke restricted_anteroposteriorly_directed_power_stroke free_anteroposteriorly_directed_power_stroke;
{123 Axial_centrum cylindrical depressed;
{124 Dens absent_or_vestigial strongly_developed;
{125 Posterior_thoracic_vertebrae_or_mid_dorsal_vertebrae neural_spines_nearly_vertical_or_slightly_inclined strongly_inclined;
{126 Anapophysis absent present;
{127 Vertebral_centra amphicoelous platycoelous;
{128 Expanded_costal_plates_on_ribs absent present;
{129 Lumbar_costal_plates_with_ridge_overlapping_preceding_rib absent present;
{130 Acromion_process absent present;
{131 Scapular_constriction_below_acromion absent present;
{132 Scapular_elongation_between_acromion_and_glenoid absent present;
{133 Procoracoid_in_glenoid present barely_present_or_absent;
{134 Procoracoid_contact_with_scapula greater_than_coracoid_contact equal_to_or_less_than_corocoid_contact;
{135 Humerus_ectepicondylar_foramen present absent;
{136 Ulna_olecranon_process absent_unossified present;
{137 Manual_digit_III_phalanx_number four three;
{138 Manual_digit_IV_phalanx_number five four three;
{139 Lateral_surface_of_iliac_blade concave_or_nearly_flat convex divided_by_longitudinal_ridge_into_dorsal_and_ventral_portions;
{140 Length_of_anterior_process_of_ilium_anterior_to_acetabulum_relative_to_diameter_of_acetabulum less_than_1.0 1.0_to_1.5 greater_than_1.5;
{141 Posterior_iliac_spine robust_and_extends_beyond_acetabulum small_nub_that_lies_entirely_anterior_to_acetabulum;
{142 Dorsal_profile_of_ilium strongly_convex flat_to_concave;
{143 Cotyloid_acetabular_notch lies_between_ischial_and_iliac_parts_of_acetabulum_but_mainly_on_ilium lies_entirely_on_ischium_between_acetabular_facet_and_pubic_process;
{144 Diameter_of_obturator_foramen less_than_or_equal_to_that_of_acetabulum greater_than_that_of_acetabulum;
{145 Total_length_of_pubis_relative_to_acetabulum_diameter greater_than_1.5 between_1.5_and_1.0 less_than_1.0;
{146 Head_of_femur rounded_and_predominantly_in_plane_of_shaft subspherical_and_inflected_dorsally;
{147 Greater_trochanter_separated_from_femoral_head_by_distinct_notch absent present;
{148 Greater_trochanter_joined_to_femoral_head_by_ridge present absent;
{149 Lesser_trochanter_position _on_ventromedial_surface_of_femoral_shaft on_medial_surface_of_femoral_shaft;
{150 Lesser_trochanter far_distally_from_femoral_head near_level_of_femoral_head;
;
proc /;
